# Supplementary material for: Prevalence and risk factors of Helicobacter pylori infection among children in Kuichong Subdistrict of Shenzhen City, China
Source: PeerJ. 2020 Apr 3;8:e8878. doi: 10.7717/peerj.8878 (PMC7134012; doi:10.7717/peerj.8878)
Supplement: Supplemental Information 2 [file peerj-08-8878-s002.xlsx]

## Sheet: Sheet1
					1=single child	1=<=3 people	1=highschool	1=highschool	1=Both are highschool graduates	1=<=200K	1=<=40m2/person	1=Parents	1=0-3/week	1=Natural delivery	1=Nil	1=Wrist	1=Prechewed food by feeder	1=0-1/week	1=Rarely	1=0-1/week	1=No	1=No	1=No	1=No	1=0-1/week	1=0-1/week	1=0-1/week	1=0-1/week	1=No	1=No	1=No	1=No	1=No	1=No
					2=more than one child	2=>3 people	2=Bachelor degree & above	2=Bachelor degree & above	2=Either one holds a Bachelor degree & above	2=>200K	2=>40m2/person	2=Grandparents	2=4-6/week	2=C-section	2=Up to 6 months	2=Mouth	2=Shared cutleries	2=2-4/week	2=Sometimes	2=2-4/week	2=Yes	2=Yes	2=Yes	2=Yes	2=2-4/week	2=2-4/week	2=2-4/week	2=2-4/week	2=Yes	2=Yes	2=Yes	2=Yes	2=Yes	2=Yes
												3=Both parents and grandparents	3=>=7/week		3=More than 6 months	3=Thermometer	3=Child-only cutleries	3=>=5/week	3=Always	3=>=5/week					3=>=5/week	3=>=5/week	3=>=5/week	3=>=5/week
												4=Others
	UBT value	Infection status	Gender	Age	No. of children	House population	Father's education level	Mother's education level	Parents' education level	Total income	Living space	Feeder	Teeth brushing habit	Birth method	Breast feeding duration	Milk bottle temperature test	Feeding method	Dining out frequency	Handwashing habit	Fruit eating frequency	Eating fruits with skin off	Drinking unboiled water	Shared toothbrush	Snacking habit	Bloating	Abdominal discomfort	Burping	Diarrhea	Bad breath	Anaemia	Skin allergy	Asthma	Pet	Thumb sucking
1	0.2	Negative	Male	12	2	2	1	1	1	1	1	1	3	1	2	2	1	1	1	2	2	2	1	2	1	1	1	1	1	1	1	1	1	1
2	0.6	Negative	Female	12	2	2	1	1	1	1	1	1	3	1	2	1	3	1	3	3	2	1	2	2	1	1	1	1	1	1	1	1	1	1
3	0.1	Negative	Female	11	1	1	1	2	2	1	1	2	3	1	2	1	1	2	1	1	2	2	1	1	1	1	1	1	2	1	1	1	1	1
4	0.2	Negative	Male	11	2	2	1	1	1	1	2	1	3	1	2	1	3	1	3	2	2	1	1	1	1	1	1	1	2	1	1	1	1	1
5	29.3	Positive	Female	11	2	2	1	1	1	1	1	1	3	1	2	1	3	1	3	3	2	1	1	2	1	1	1	1	1	1	1	1	1	1
6	0	Negative	Male	11	1	1	1	1	1	1	1	1	3	1	2	1	3	1	3	2	2	1	1	1	1	1	1	1	1	2	1	1	1	1
7	4.4	Positive	Male	11	2	2	1	1	1	1	1	1	3	1	3	2	3	1	2	2	2	1	1	2	1	2	1	1	1	1	1	1	1	1
8	0.4	Negative	Female	12	2	2	1	1	1	1	1	1	3	2	3	2	1	1	2	2	2	1	1	2	1	1	1	1	1	1	1	1	1	1
9	0.4	Negative	Female	12	2	2	2	2	2	1	2	1	3	2	3	1	3	1	2	2	2	1	1	1	1	1	1	1	2	1	1	1	1	1
10	0.4	Negative	Female	11	2	2	1	2	2	1	1	1	3	1	2	1	3	1	3	2	2	1	1	1	1	1	1	1	2	2	1	1	1	1
11	2.1	Negative	Female	11	2	2	1	2	2	2	1	1	3	1	3	1	3	1	2	3	2	1	1	1	1	1	1	1	1	1	1	1	1	1
12	0.5	Negative	Male	11	2	2	1	2	2	1	1	1	3	1	2	1	3	2	2	2	2	1	2	2	1	1	1	1	1	1	1	1	1	2
13	0.4	Negative	Female	11	2	2	1	1	1	1	1	2	3	1	1	1	3	2	2	2	2	1	1	1	1	1	1	1	1	2	1	1	1	2
14	0.4	Negative	Female	11	1	2	2	1	2	1	1	1	2	1	3	1	2	2	2	1	1	1	1	2	1	1	1	1	1	1	1	1	1	2
15	19.6	Positive	Female	12	2	2	1	1	1	1	1	1	3	1	3	1	3	2	2	2	2	1	1	2	1	1	1	1	1	1	1	1	1	1
16	0.1	Negative	Male	12	1	1	1	1	1	1	1	2	3	1	1	1	3	1	2	3	2	1	1	2	1	1	2	1	2	1	1	1	1	2
17	0.2	Negative	Male	12	2	2	1	1	1	1	1	1	3	1	1	1	3	1	3	2	2	1	1	2	1	1	2	1	1	1	2	1	1	1
18	0.3	Negative	Female	12	1	1	1	1	1	1	1	1	3	1	3	1	3	1	3	3	2	1	1	1	1	1	1	1	1	1	1	1	1	1
19	0.1	Negative	Female	11	2	2	2	2	2	1	1	1	3	1	2	1	3	2	3	3	2	1	1	2	1	1	1	1	1	1	1	1	1	1
20	0.5	Negative	Male	12	2	2	1	1	1	1	1	1	3	1	3	1	3	1	3	3	2	1	1	2	2	1	3	1	1	1	1	1	1	1
21	4.1	Positive	Female	11	2	2	1	1	1	1	1	1	2	1	2	1	2	2	3	2	2	1	1	2	1	1	1	1	2	2	1	1	1	1
22	35.4	Positive	Male	11	2	2	1	1	1	1	2	1	3	1	2	1	3	1	3	3	2	1	1	2	1	1	2	1	1	1	1	1	1	1
23	0.4	Negative	Female	11	2	2	1	1	1	1	1	1	3	2	3	1	3	2	2	2	2	1	1	2	1	1	1	1	2	2	1	1	2	1
24	0.5	Negative	Female	11	2	2	1	1	1	1	1	2	3	1	3	1	3	1	1	1	2	1	2	1	1	1	1	1	1	1	1	1	1	2
25	0.4	Negative	Male	11	2	2	1	1	1	1	1	1	2	1	3	2	3	1	3	2	2	1	1	2	1	1	1	1	1	1	1	1	2	1
26	0.1	Negative	Male	11	2	2	1	1	1	1	1	2	3	1	2	1	2	1	1	2	2	2	1	2	1	1	1	1	1	1	1	1	1	2
27	0.4	Negative	Male	12	2	2	2	1	2	2	2	1	3	2	2	1	3	1	3	2	2	1	1	2	1	1	1	1	1	1	1	1	1	1
28	0.6	Negative	Male	11	1	1	2	1	2	1	1	1	3	1	2	1	3	2	2	3	1	1	1	2	1	1	1	1	1	1	1	1	1	2
29	19.9	Positive	Male	11	2	2	1	1	1	1	1	1	3	1	2	1	3	1	3	2	2	1	2	2	1	1	1	1	1	1	1	1	1	1
30	0.2	Negative	Male	12	2	2	1	1	1	1	1	1	1	2	3	1	3	1	2	2	2	1	1	1	1	1	1	1	2	1	1	1	1	1
31	0.3	Negative	Female	11	1	1	2	1	2	1	1	1	3	2	3	1	3	2	2	3	2	1	1	2	1	1	1	1	1	1	1	1	2	1
32	0.2	Negative	Male	11	2	2	1	1	1	1	2	1	3	2	3	1	3	1	3	2	2	2	1	2	1	2	1	1	1	1	1	1	1	1
33	0.4	Negative	Female	11	2	2	1	1	1	1	1	1	3	2	3	3	3	1	3	2	1	2	1	1	1	1	1	1	1	1	1	1	1	1
34	27.6	Positive	Male	11	2	2	1	2	2	1	1	3	3	1	2	1	2	2	2	2	2	2	1	2	1	1	1	1	2	2	1	1	1	1
35	0.4	Negative	Female	11	2	2	1	1	1	1	1	1	3	1	2	1	3	3	1	1	2	1	1	1	1	1	1	1	1	1	1	1	1	1
36	12.3	Positive	Female	11	2	2	1	1	1	1	1	1	3	1	3	1	3	2	3	2	2	1	1	2	1	1	1	1	1	1	1	1	1	1
37	0.4	Negative	Female	12	2	2	1	1	1	1	1	1	3	2	2	1	3	1	2	2	2	1	1	2	1	1	1	1	2	1	1	1	1	2
38	0.2	Negative	Female	11	2	2	1	1	1	1	1	1	3	1	2	2	3	1	3	2	2	1	1	2	1	1	1	1	2	1	1	1	2	1
39	32	Positive	Female	11	2	2	1	1	1	1	1	1	3	1	3	2	3	3	3	2	2	1	1	2	1	1	1	1	1	1	1	1	1	1
40	0.2	Negative	Female	12	2	2	1	1	1	1	1	1	3	2	3	1	3	1	3	3	2	1	1	2	1	1	1	1	2	1	2	1	1	1
41	0.2	Negative	Female	12	2	2	2	2	2	1	1	1	2	2	3	1	3	1	2	3	2	1	2	2	1	1	1	1	1	2	1	1	2	1
42	11.9	Positive	Female	12	1	1	1	1	1	2	2	1	2	2	2	2	3	1	3	3	2	1	1	2	1	1	1	1	2	1	2	1	1	2
43	0.2	Negative	Male	11	2	2	2	1	2	1	1	1	1	2	3	1	3	1	2	1	2	2	1	1	1	1	1	1	1	1	1	1	1	1
44	0.1	Negative	Male	12	2	2	1	1	1	2	2	2	3	2	2	1	3	1	2	3	2	1	1	2	1	1	2	1	2	1	1	1	1	1
45	0.2	Negative	Male	11	2	2	1	1	1	1	1	1	1	2	3	1	3	1	2	1	2	2	1	1	1	1	1	1	1	1	1	1	1	2
47	0.2	Negative	Male	11	2	2	1	1	1	1	1	1	3	1	2	1	3	1	3	1	2	1	1	2	1	1	1	1	1	1	1	1	1	1
48	1.2	Negative	Male	12	2	2	1	1	1	1	1	2	3	1	2	1	2	1	3	3	2	1	1	2	1	1	1	1	1	1	1	1	1	1
49	0.3	Negative	Male	11	1	1	1	1	1	1	1	1	3	1	2	1	3	1	1	3	1	1	1	2	1	1	1	1	1	1	1	1	1	1
50	0.3	Negative	Male	11	2	2	1	1	1	1	1	3	3	1	1	1	3	1	2	2	2	1	1	2	1	1	1	1	1	1	1	1	1	2
51	1.3	Negative	Female	12	2	2	1	1	1	1	1	1	3	1	3	1	3	1	3	3	2	1	2	2	1	2	1	2	2	1	1	1	1	1
52	0.1	Negative	Male	12	2	2	1	1	1	1	1	1	3	1	2	1	3	1	1	2	2	1	1	2	1	1	1	1	2	1	1	1	1	1
53	16.7	Positive	Female	11	2	2	2	1	2	1	1	1	3	1	2	3	1	1	3	2	2	1	1	2	1	1	1	1	1	1	1	1	1	1
54	0	Negative	Male	12	1	2	2	2	2	1	1	1	3	2	1	1	3	2	2	3	2	1	1	2	1	1	2	1	1	1	1	1	1	2
55	0.8	Negative	Female	11	1	1	1	1	1	1	1	1	3	1	2	1	3	1	3	3	2	1	1	2	1	1	1	1	1	1	1	1	1	1
56	1	Negative	Male	11	1	1	1	1	1	1	1	1	2	2	3	1	3	2	2	3	2	1	1	2	1	2	1	1	1	2	1	1	1	2
57	0.6	Negative	Male	11	1	2	1	1	1	1	1	1	2	1	1	2	3	1	3	2	1	2	1	2	1	1	1	1	2	1	1	1	1	1
58	0.9	Negative	Female	11	2	2	2	1	2	1	1	2	1	1	2	3	3	1	2	1	2	1	1	2	1	1	1	1	2	1	2	1	1	1
60	0.2	Negative	Male	11	2	2	2	2	2	1	1	1	3	1	3	1	3	1	3	2	2	1	1	1	1	1	1	1	1	1	2	1	1	1
61	0.3	Negative	Male	11	2	2	2	2	2	1	1	1	3	1	2	1	2	1	3	2	2	1	2	2	1	1	1	1	1	1	1	1	1	2
62	2.4	Negative	Female	12	1	2	1	1	1	1	1	2	1	1	2	2	2	1	3	3	2	2	2	2	2	2	1	1	1	1	1	1	1	1
63	18.4	Positive	Female	11	1	2	1	2	2	2	1	3	3	2	3	1	3	3	3	3	2	1	1	2	1	1	1	1	1	1	1	1	2	2
64	1	Negative	Male	12	2	2	2	2	2	1	1	1	2	2	3	1	3	1	3	3	2	1	2	2	1	1	1	1	2	1	1	1	2	1
65	0.4	Negative	Female	11	1	1	2	2	2	1	1	1	3	1	3	2	3	1	2	3	2	1	1	1	1	1	1	1	1	1	1	1	1	1
66	1	Negative	Male	12	2	2	2	1	2	1	1	1	3	1	3	1	2	1	3	2	2	1	2	2	1	1	1	1	2	2	1	1	1	1
67	3	Negative	Male	12	1	1	2	2	2	2	2	2	3	2	3	1	3	2	2	2	2	1	1	2	1	1	1	1	1	1	1	1	1	1
68	0.5	Negative	Female	11	1	2	2	2	2	2	1	1	3	2	2	1	3	1	2	1	2	1	1	1	1	1	1	1	1	1	1	1	1	1
69	0.3	Negative	Male	11	1	1	2	2	2	1	1	1	3	1	3	1	3	1	3	3	2	1	1	1	1	1	1	1	2	1	1	1	1	1
70	24.4	Positive	Male	12	2	2	1	1	1	1	2	1	3	1	3	2	3	1	3	2	2	1	1	2	1	1	1	1	1	1	1	1	1	2
71	3.8	Negative	Female	11	2	2	1	1	1	1	1	1	3	1	3	1	3	1	3	2	2	1	1	2	1	1	1	1	2	1	1	1	1	1
72	0.4	Negative	Female	11	1	2	2	1	2	1	1	1	1	1	3	1	3	1	3	2	2	1	1	1	1	1	1	1	1	1	1	1	2	1
73	2.9	Negative	Female	11	2	2	2	2	2	1	1	2	3	2	1	1	3	1	2	2	2	1	1	2	1	1	1	1	1	1	1	1	1	1
74	0.3	Negative	Male	11	2	2	1	1	1	1	1	1	3	1	1	1	3	1	1	1	2	2	1	1	1	1	1	1	1	2	1	1	2	1
75	1.7	Negative	Female	12	2	2	1	1	1	1	2	1	3	1	3	1	3	1	3	2	2	1	1	2	1	1	1	1	2	1	1	1	1	1
76	0.1	Negative	Female	12	2	2	1	1	1	1	1	1	3	1	3	1	3	1	2	2	2	1	1	2	1	1	1	1	1	1	1	1	1	1
77	0.3	Negative	Male	12	2	2	1	1	1	2	1	2	3	1	3	1	3	1	2	2	2	1	1	2	1	2	1	1	2	1	1	1	1	1
78	3.6	Negative	Female	11	2	2	2	2	2	2	2	1	3	2	2	1	3	2	3	3	2	1	1	2	1	1	1	1	1	1	1	1	1	1
79	0.3	Negative	Male	11	2	2	1	1	1	1	1	1	3	1	3	1	3	1	1	2	1	1	2	1	1	1	1	1	1	1	1	1	1	2
80	0.4	Negative	Female	11	2	2	1	1	1	1	1	1	3	2	1	1	3	1	3	3	2	1	1	2	1	1	1	1	1	1	1	1	1	1
81	0.2	Negative	Male	12	2	2	2	2	2	1	2	1	3	1	2	1	3	2	2	2	2	1	1	2	1	1	2	1	2	1	1	1	1	1
82	0.2	Negative	Male	11	2	2	1	1	1	1	1	1	2	2	3	2	3	1	2	3	2	2	1	1	2	2	1	1	1	1	1	1	1	1
83	0.2	Negative	Female	11	2	2	1	1	1	1	1	1	3	2	2	1	3	1	3	2	2	1	1	2	1	1	1	1	1	1	1	1	1	1
84	0.5	Negative	Female	12	1	1	1	1	1	1	2	1	3	1	2	1	3	1	1	3	2	1	1	2	1	1	1	1	1	1	1	1	1	1
85	9.7	Positive	Male	11	2	2	1	1	1	1	1	2	3	1	3	1	2	1	3	3	2	2	1	2	1	1	1	1	1	2	1	1	1	2
86	0.5	Negative	Male	11	2	2	2	2	2	1	1	1	3	1	2	1	3	1	3	3	2	1	1	1	1	1	1	1	1	1	1	1	1	1
87	33.5	Positive	Female	12	2	2	1	1	1	1	1	2	3	1	2	1	3	1	3	3	2	2	1	2	1	1	1	1	1	1	2	1	1	2
88	0.4	Negative	Male	11	1	1	1	1	1	1	1	1	1	1	3	1	3	1	3	1	2	1	1	1	1	1	1	1	1	1	1	1	1	2
89	1.8	Negative	Male	12	2	2	2	2	2	1	1	1	3	1	2	1	3	1	2	3	2	1	1	1	1	3	1	1	1	1	1	1	1	1
90	0.3	Negative	Male	11	2	2	1	1	1	1	1	2	2	2	1	2	3	2	3	1	1	1	1	1	1	1	1	1	1	1	1	1	1	2
91	0.1	Negative	Male	11	2	2	2	2	2	1	1	1	2	2	1	1	3	1	3	3	2	1	1	2	1	1	1	1	1	1	1	1	1	1
92	0.2	Negative	Female	11	2	2	1	1	1	1	1	1	3	1	3	1	3	1	2	2	2	1	1	2	1	1	1	1	2	1	1	1	1	1
93	0.4	Negative	Female	11	2	2	1	1	1	1	1	1	3	1	2	1	3	1	1	2	2	1	1	2	1	1	1	1	1	1	1	1	1	2
94	0.4	Negative	Female	11	1	1	2	2	2	1	1	2	3	1	2	1	3	2	3	2	2	1	1	2	1	1	1	1	1	2	1	1	2	2
95	0.4	Negative	Female	11	1	1	2	2	2	1	1	1	3	2	3	1	3	1	3	3	2	1	1	1	1	1	1	1	2	1	1	1	2	1
96	0.4	Negative	Male	11	2	2	1	2	2	1	1	2	1	1	3	2	2	2	3	1	2	1	1	2	1	1	2	1	2	1	1	1	1	1
97	0.2	Negative	Male	12	2	2	1	1	1	1	1	1	3	1	3	2	3	1	3	2	2	1	1	1	1	1	1	1	1	1	1	1	1	1
98	42.1	Positive	Female	11	2	2	1	1	1	1	1	1	3	2	3	2	1	1	3	3	2	2	1	2	1	1	1	1	1	1	1	1	1	1
100	0.5	Negative	Male	11	2	2	1	1	1	1	1	1	2	1	1	1	3	1	2	3	2	1	1	2	1	1	1	1	1	1	1	1	1	1
101	1	Negative	Female	12	2	2	1	1	1	1	1	2	3	1	2	1	3	1	3	3	2	1	1	2	1	1	2	1	2	2	2	1	1	1
102	0.8	Negative	Male	12	1	1	1	1	1	1	1	2	3	1	2	2	3	1	3	3	2	1	1	2	1	1	1	1	1	1	1	1	1	2
103	36.5	Positive	Male	11	2	2	2	2	2	1	1	2	2	2	2	1	3	1	2	1	1	1	1	2	1	1	1	1	2	1	1	1	1	2
104	0.2	Negative	Female	12	2	2	1	1	1	1	2	1	2	1	2	1	3	2	3	2	2	1	1	2	1	1	1	1	2	1	1	1	1	2
105	0.4	Negative	Male	12	2	2	1	1	1	1	1	2	3	1	2	1	3	1	2	2	2	1	1	2	1	1	1	1	1	1	2	1	1	1
106	3.8	Negative	Male	12	1	1	2	1	2	2	1	1	3	2	3	1	3	1	3	2	1	2	1	1	1	1	1	1	1	1	1	1	1	2
107	0.2	Negative	Female	12	2	2	1	1	1	1	1	1	3	2	1	1	3	1	2	2	2	2	1	1	1	1	2	1	1	1	1	1	1	2
108	0.1	Negative	Male	12	1	1	1	1	1	1	1	1	3	2	2	1	3	1	1	1	2	1	1	2	1	1	1	1	1	1	1	1	1	2
109	0.4	Negative	Male	11	2	2	2	2	2	2	1	1	3	1	2	1	3	1	3	2	2	1	1	2	1	1	1	1	1	1	1	1	1	1
110	17	Positive	Female	11	2	2	1	1	1	1	1	1	3	1	3	1	3	1	2	2	2	2	1	2	1	1	1	1	1	1	1	1	1	1
111	0.4	Negative	Female	11	1	1	1	1	1	1	1	1	3	2	3	1	3	1	3	3	2	1	1	1	1	1	1	1	1	1	1	1	1	1
112	0.1	Negative	Male	11	1	2	1	2	2	1	2	3	3	1	2	1	2	1	2	2	2	1	1	2	1	1	1	1	1	1	1	1	1	1
113	0.6	Negative	Female	11	2	2	2	2	2	2	2	2	3	1	2	1	3	2	3	3	2	1	1	2	1	1	1	1	1	1	1	1	1	1
114	0.2	Negative	Female	12	2	2	1	1	1	1	1	3	3	1	2	1	3	1	3	2	2	1	1	2	1	1	1	1	2	2	1	1	1	1
115	0.5	Negative	Male	11	2	2	2	1	2	1	1	1	3	2	2	1	3	1	3	3	2	1	1	2	1	1	1	1	1	1	1	1	1	1
116	21.2	Positive	Female	11	1	1	2	2	2	1	2	2	3	2	3	1	3	1	3	2	2	2	1	1	1	1	1	1	1	1	2	1	1	1
117	12.7	Positive	Male	12	2	2	1	1	1	1	1	1	2	1	3	1	2	1	2	2	2	1	1	1	1	1	1	1	1	1	1	1	1	1
118	18	Positive	Male	11	2	2	2	2	2	1	1	1	2	1	3	1	3	1	2	2	2	1	1	1	1	1	1	1	1	1	1	1	1	1
119	0.4	Negative	Male	11	2	2	1	1	1	1	1	1	3	1	3	3	3	1	2	2	2	2	1	2	1	1	1	1	1	1	1	1	1	2
120	0.3	Negative	Female	11	2	2	2	2	2	2	1	3	3	1	2	2	3	1	3	3	2	1	1	1	1	1	1	1	1	1	1	1	1	1
121	0.3	Negative	Female	11	2	2	1	1	1	1	1	2	3	1	1	1	3	1	3	2	2	1	1	2	1	1	1	1	2	1	1	1	2	1
122	2	Negative	Female	11	2	2	1	1	1	1	1	1	3	1	2	1	3	1	3	2	2	1	1	2	1	1	1	1	2	1	1	1	1	1
123	1.4	Negative	Female	11	1	2	1	1	1	1	1	1	3	2	3	1	2	1	2	1	2	1	1	2	1	1	1	1	1	1	1	1	1	1
124	3.6	Negative	Female	12	2	2	1	1	1	1	1	2	3	1	3	1	3	1	2	3	2	1	1	2	1	1	1	1	1	1	1	1	1	2
125	0.2	Negative	Female	11	1	1	1	1	1	1	1	2	3	1	2	1	3	1	3	2	2	1	2	1	1	1	1	1	1	1	2	1	1	1
126	1.2	Negative	Female	11	2	2	2	2	2	1	1	1	3	2	3	1	3	1	2	3	2	1	1	2	1	1	2	1	2	1	1	1	1	2
127	0.4	Negative	Male	11	2	2	1	1	1	1	1	1	3	1	2	2	2	1	3	2	2	1	1	2	1	1	1	1	1	1	1	1	1	1
128	4.5	Positive	Female	11	2	2	1	1	1	1	1	1	3	2	3	2	2	1	2	2	2	1	1	2	1	1	1	1	1	1	1	1	2	2
129	0.4	Negative	Male	11	2	2	1	1	1	1	1	2	3	1	2	3	3	1	2	2	2	1	1	2	1	1	1	1	2	1	1	1	1	1
130	0.1	Negative	Male	11	2	2	1	1	1	1	1	2	2	2	1	1	3	1	2	2	2	1	2	2	1	1	1	1	2	1	1	1	1	2
131	0.1	Negative	Male	12	2	2	1	1	1	1	1	1	3	1	1	1	3	1	2	1	2	1	1	1	1	1	1	1	1	1	1	1	1	2
132	0.3	Negative	Male	11	1	2	1	1	1	1	1	1	3	1	3	1	3	1	2	2	2	1	1	1	1	1	1	1	1	1	1	1	2	1
135	4.1	Positive	Female	11	2	2	1	1	1	2	1	1	2	2	2	1	3	1	2	2	2	1	2	2	1	1	1	1	1	1	1	1	1	1
136	0.2	Negative	Male	11	2	2	1	2	2	1	1	1	3	1	3	1	3	1	3	3	2	1	1	1	1	1	3	1	1	1	1	1	1	1
137	0.4	Negative	Male	12	2	2	1	1	1	1	1	1	3	1	1	1	3	1	2	1	2	1	2	1	1	1	1	1	1	1	1	1	1	1
138	0.3	Negative	Female	11	1	1	2	2	2	1	1	2	3	2	1	1	3	1	3	3	2	1	1	1	1	1	3	1	1	1	1	1	1	1
139	0.1	Negative	Female	12	1	1	2	2	2	1	1	4	2	2	3	1	3	1	3	3	2	1	1	2	1	1	1	1	1	1	1	1	1	1
140	11.3	Positive	Female	11	2	2	1	1	1	1	1	1	3	2	3	1	3	1	3	3	2	1	1	2	1	1	1	1	1	1	1	1	1	1
141	0.3	Negative	Female	11	2	2	2	2	2	2	1	1	3	1	3	3	3	1	2	2	2	1	2	2	1	1	1	1	1	1	1	1	1	1
142	0.3	Negative	Female	11	2	2	1	1	1	1	1	2	3	2	2	3	3	1	3	2	1	1	1	2	1	1	3	1	1	1	1	1	1	1
143	1.4	Negative	Female	11	2	2	1	1	1	1	1	2	3	2	3	1	2	1	2	3	2	1	2	1	1	1	1	1	1	1	1	1	1	1
144	0.1	Negative	Female	11	2	2	2	1	2	1	1	2	2	2	2	1	3	2	2	2	2	1	1	2	1	1	1	1	2	1	1	1	1	2
145	12.9	Positive	Female	11	2	2	2	2	2	1	1	2	2	2	2	1	3	1	2	1	1	1	1	2	1	1	1	1	2	1	1	1	1	2
146	20	Positive	Male	12	2	2	1	1	1	1	1	1	3	1	2	2	3	1	3	2	2	1	1	1	1	1	1	1	1	1	1	1	1	1
148	17.8	Positive	Male	11	2	2	2	1	2	1	1	1	3	1	3	1	3	1	2	2	2	1	1	1	1	1	1	1	1	1	1	1	1	2
149	0.1	Negative	Female	11	2	2	1	1	1	1	1	1	3	1	3	1	3	1	2	2	2	1	1	1	1	1	1	1	1	2	1	1	1	1
150	0.3	Negative	Male	11	2	2	2	2	2	1	1	2	2	2	2	1	3	1	1	3	2	1	1	1	1	1	1	1	1	1	1	1	1	1
151	0.1	Negative	Male	11	2	2	1	1	1	1	1	1	1	2	1	1	3	2	3	3	1	1	1	2	1	1	1	1	1	1	1	1	1	1
152	0.5	Negative	Male	12	1	2	1	1	1	1	1	2	3	1	2	2	2	1	2	2	2	1	1	1	1	1	1	1	2	1	1	1	1	2
153	0.3	Negative	Female	12	2	2	2	1	2	1	1	1	3	1	1	1	3	2	2	2	2	1	1	2	1	1	1	1	1	1	1	1	1	2
154	0.2	Negative	Male	11	2	2	2	2	2	1	1	1	3	1	3	1	3	1	2	1	2	1	1	1	1	1	1	1	1	1	1	1	1	1
155	3.8	Negative	Female	12	2	2	1	1	1	1	1	1	3	1	1	1	3	1	3	2	2	1	1	2	1	1	1	1	1	1	1	1	1	1
156	47.8	Positive	Male	11	1	2	1	1	1	1	1	1	2	2	3	1	2	1	2	3	2	1	1	2	1	1	2	1	2	1	1	1	1	1
157	0.2	Negative	Female	11	2	2	2	2	2	1	1	1	3	2	2	1	3	1	2	2	2	1	1	2	1	2	2	1	1	2	1	1	1	2
158	0.1	Negative	Male	12	2	2	1	1	1	1	1	1	3	2	2	1	3	1	2	3	1	1	2	1	1	1	1	1	2	1	1	1	1	1
159	0.1	Negative	Male	12	1	1	2	1	2	1	1	1	2	1	3	1	3	1	2	2	2	1	1	2	1	1	1	1	1	1	1	1	1	1
160	0.1	Negative	Female	11	2	2	1	1	1	1	1	1	3	2	3	2	2	1	3	2	1	1	2	2	1	1	1	1	1	1	1	1	1	1
161	0.1	Negative	Female	11	2	2	2	2	2	1	1	2	3	2	2	1	3	1	2	2	2	1	1	2	1	1	1	1	1	2	1	1	1	2
162	0.4	Negative	Female	12	2	2	1	2	2	1	1	2	3	1	3	1	3	1	2	2	2	1	1	1	1	1	1	1	1	1	1	1	1	1
163	0.4	Negative	Male	12	2	2	2	1	2	1	1	1	3	1	2	1	3	1	2	2	1	1	1	2	1	1	2	1	1	2	2	1	1	1
164	0.2	Negative	Female	11	2	2	1	1	1	1	1	1	3	1	3	1	3	1	3	3	2	1	1	1	1	1	1	1	2	1	1	1	2	1
165	53.4	Positive	Female	11	2	2	1	1	1	1	1	1	2	2	3	1	3	1	2	2	2	1	1	1	1	1	1	1	1	1	1	1	1	1
166	15	Positive	Male	11	1	1	1	1	1	1	1	1	3	2	3	1	3	1	3	3	1	1	1	2	1	1	1	1	1	1	1	1	1	1
167	0.2	Negative	Female	11	2	2	2	1	2	1	1	1	3	1	3	1	3	1	2	3	2	1	1	2	1	1	1	1	1	1	1	1	1	2
168	0.3	Negative	Female	11	2	2	2	2	2	1	1	2	1	1	1	2	2	1	2	2	1	1	1	1	1	1	1	1	1	2	1	1	1	1
169	0.3	Negative	Male	12	1	1	1	1	1	1	1	1	2	2	3	2	3	1	2	2	1	2	1	1	1	1	1	1	1	1	1	1	1	2
170	0.1	Negative	Male	11	2	2	1	1	1	1	1	2	3	2	3	2	1	1	1	3	1	1	1	2	1	1	1	1	2	1	1	1	1	1
171	0.4	Negative	Female	12	1	2	1	2	2	1	2	1	3	2	1	1	3	2	2	2	2	1	1	2	1	1	2	1	1	1	2	1	2	1
172	1.5	Negative	Male	11	1	1	1	1	1	1	1	1	3	2	3	1	3	1	3	3	2	1	1	2	1	1	1	1	1	1	1	1	1	2
173	0.2	Negative	Female	11	2	2	1	1	1	1	1	1	3	1	3	1	3	2	3	3	2	1	1	2	1	1	1	1	1	1	1	1	1	1
174	1.8	Negative	Male	11	2	2	1	1	1	1	1	1	3	1	2	2	2	1	2	2	2	2	1	2	1	1	2	1	2	1	1	1	1	2
175	0.4	Negative	Male	11	2	2	1	1	1	2	1	1	3	1	3	1	3	1	2	3	2	1	1	2	1	1	1	1	1	1	1	1	1	1
176	0.3	Negative	Female	12	1	1	1	1	1	1	1	1	2	2	2	1	3	2	3	3	2	1	1	2	1	1	2	1	1	1	1	1	1	1
177	0.1	Negative	Male	12	2	2	1	1	1	1	1	1	3	1	3	1	3	1	3	2	2	1	1	2	1	1	1	1	1	1	2	1	1	1
185	19.1	Positive	Male	12	2	2	1	1	1	1	1	3	3	1	2	3	1	2	2	3	2	1	1	2	2	1	3	2	2	1	1	1	2	2
186	75.7	Positive	Female	11	2	2	1	1	1	1	1	2	3	1	1	1	2	2	3	3	1	1	1	2	2	2	1	1	1	1	1	1	2	1
187	1.1	Negative	Female	12	2	2	1	1	1	1	1	1	3	1	3	1	2	1	2	2	2	1	1	2	1	1	1	1	2	1	1	1	1	1
188	3.3	Negative	Female	11	1	1	2	1	2	1	1	3	3	2	1	1	3	1	3	2	2	2	1	2	1	1	1	1	1	1	1	1	1	2
190	21.2	Positive	Female	12	2	2	1	1	1	1	1	1	3	1	2	1	3	2	3	3	2	1	1	1	1	1	1	1	1	1	1	1	1	1
191	0.3	Negative	Male	12	2	2	1	1	1	1	1	1	3	2	3	1	3	1	3	2	2	1	1	1	1	1	1	1	1	2	1	1	1	1
192	1	Negative	Male	11	1	2	1	1	1	1	1	1	2	1	3	1	3	1	3	2	2	1	1	2	1	1	1	1	1	1	1	1	2	1
193	0.7	Negative	Female	11	1	1	1	1	1	1	1	1	3	2	1	1	3	2	3	3	2	1	1	2	1	1	1	1	1	1	1	1	2	1
195	0.2	Negative	Female	11	2	2	1	1	1	1	2	1	3	1	2	1	2	1	1	2	2	1	1	1	1	1	1	1	1	1	1	1	1	1
196	6.5	Positive	Male	11	2	2	1	1	1	1	1	1	3	1	2	2	1	1	2	2	2	1	1	2	1	1	1	1	1	1	1	1	1	2
197	0	Negative	Male	12	2	2	1	1	1	1	1	2	3	1	1	2	3	1	1	2	2	1	1	2	1	1	1	1	1	1	1	1	2	1
198	3.9	Negative	Female	11	2	2	1	1	1	1	1	3	3	2	1	1	3	1	1	3	2	1	1	2	1	1	1	1	1	1	1	1	1	1
199	0.3	Negative	Female	12	1	2	1	1	1	1	1	1	3	1	3	1	3	1	3	2	2	1	1	2	1	1	1	1	1	1	1	1	1	1
200	0.1	Negative	Female	11	2	2	2	2	2	2	1	2	3	1	2	1	2	1	2	2	2	1	1	2	1	1	1	1	2	2	1	1	1	1
201	17.5	Positive	Female	12	2	2	1	1	1	1	1	1	3	1	3	1	3	1	2	3	2	1	1	2	1	2	1	1	1	2	2	1	2	1
202	0.1	Negative	Male	11	2	2	1	1	1	1	1	1	3	1	3	1	3	1	3	1	2	1	1	1	1	1	1	1	2	1	1	1	1	1
203	0.3	Negative	Female	11	2	2	1	1	1	1	1	1	3	1	3	2	1	1	3	3	2	1	2	2	1	1	1	1	1	1	1	1	1	1
204	0.4	Negative	Female	11	2	2	1	1	1	1	1	3	3	1	3	2	1	2	3	3	2	1	1	1	1	1	1	1	1	1	1	1	1	1
205	5.9	Positive	Female	12	2	2	1	1	1	1	1	2	3	1	3	1	3	1	2	3	2	1	1	2	1	1	1	1	1	1	1	1	1	2
206	0.5	Negative	Male	11	1	2	2	1	2	1	1	1	1	1	3	1	3	1	2	2	2	1	1	2	1	1	1	1	2	1	1	1	1	1
207	5.1	Positive	Male	12	2	2	1	1	1	1	2	1	1	1	1	2	3	1	3	2	2	1	1	2	1	1	2	1	2	1	2	1	1	1
209	0.2	Negative	Female	11	2	2	1	1	1	1	1	1	3	1	3	1	3	1	3	1	2	2	1	2	2	1	1	1	1	1	1	1	2	2
211	0.5	Negative	Female	11	2	2	1	1	1	1	1	1	2	1	3	1	3	1	2	2	2	1	1	1	1	1	1	1	1	1	1	1	1	2
212	32.3	Positive	Female	12	2	2	1	1	1	1	1	1	1	1	2	1	3	3	2	3	2	1	1	2	1	1	1	1	1	1	1	1	1	1
213	0.5	Negative	Female	11	2	2	2	2	2	1	1	1	3	2	3	1	3	1	2	3	2	1	1	2	1	1	1	1	1	1	1	1	1	1
214	0.2	Negative	Female	11	1	1	2	1	2	1	1	1	2	2	3	2	3	1	2	2	2	1	1	1	1	1	1	1	1	1	1	1	1	1
215	0.4	Negative	Female	11	1	2	2	1	2	2	1	3	3	2	3	1	3	1	3	3	2	1	1	2	1	1	3	1	1	1	1	1	1	1
216	0.4	Negative	Male	12	2	2	1	1	1	1	1	1	3	1	2	2	3	2	3	3	2	1	1	2	1	1	1	1	2	1	1	1	2	1
217	0.4	Negative	Male	11	2	2	1	2	2	1	1	1	3	1	3	1	3	1	3	2	2	1	1	2	1	1	2	1	2	1	1	1	1	1
218	0.1	Negative	Male	12	2	2	1	1	1	1	1	2	3	1	2	1	2	1	2	3	2	1	2	2	1	1	1	1	1	1	1	1	1	2
219	3.2	Negative	Male	10	1	2	2	1	2	1	1	1	3	1	3	1	3	1	3	2	2	1	1	1	1	1	1	1	1	1	1	1	1	1
220	0.3	Negative	Female	11	1	1	1	1	1	1	1	1	3	2	2	1	3	1	3	3	2	1	1	2	1	1	1	1	1	1	1	1	1	1
221	0.8	Negative	Female	10	2	2	2	2	2	2	1	1	3	1	2	1	3	1	3	3	1	2	1	2	1	1	1	1	2	1	1	1	1	1
222	0.3	Negative	Male	11	2	2	1	1	1	1	1	1	1	1	3	1	3	1	2	3	2	2	1	2	1	1	2	1	2	1	1	1	1	2
223	1.3	Negative	Male	11	2	2	1	1	1	1	1	1	2	2	2	1	3	1	2	2	1	1	1	2	1	1	1	1	1	1	1	1	1	1
224	2.5	Negative	Male	10	2	2	1	1	1	1	1	2	3	1	1	2	2	1	2	2	2	1	1	2	1	1	1	1	1	2	2	1	1	1
225	0.4	Negative	Male	11	2	2	1	1	1	1	1	1	1	1	3	1	3	1	3	1	2	2	1	1	1	1	1	1	1	1	1	1	1	1
227	0	Negative	Male	11	2	2	1	1	1	1	1	1	3	1	3	1	3	2	2	3	2	1	1	2	1	1	1	1	1	1	1	1	1	1
228	0.7	Negative	Male	11	2	2	2	2	2	1	1	1	2	1	3	1	2	1	2	1	2	1	1	1	1	1	1	1	2	2	1	1	1	1
229	2.4	Negative	Male	10	1	1	1	1	1	1	1	1	3	1	1	1	3	1	2	2	2	1	1	2	1	1	1	1	1	1	1	1	2	1
230	0.3	Negative	Male	11	1	1	1	1	1	1	1	1	3	1	3	1	3	1	2	3	2	1	1	1	1	1	1	1	1	1	1	1	1	2
231	0.4	Negative	Female	11	2	2	2	1	2	2	1	1	1	2	3	1	3	2	3	3	2	1	1	2	1	1	1	1	1	2	1	1	1	1
232	0.2	Negative	Male	10	1	1	2	1	2	1	1	1	3	1	1	1	3	1	2	1	2	1	1	2	1	1	1	1	2	2	1	1	1	1
233	0.4	Negative	Female	10	2	2	2	2	2	2	1	3	3	2	3	1	3	1	3	3	2	1	1	2	1	1	1	1	1	1	1	1	1	1
235	0.5	Negative	Male	10	1	1	2	2	2	1	1	1	3	2	2	1	3	2	3	3	2	1	1	2	1	1	1	1	2	2	1	1	1	1
236	0.3	Negative	Female	10	1	2	1	1	1	1	1	1	1	2	3	1	3	1	3	2	2	1	1	1	1	1	1	1	1	1	1	1	1	1
237	0.3	Negative	Male	10	2	2	1	1	1	1	1	2	2	1	2	1	3	1	2	2	2	1	1	2	1	1	1	1	1	1	1	1	1	2
239	1.7	Negative	Female	10	1	1	1	1	1	1	1	1	3	2	1	1	3	1	3	3	2	1	1	2	1	1	1	1	1	1	1	1	1	1
240	1.1	Negative	Female	10	2	2	1	1	1	1	1	1	3	2	3	1	3	2	3	2	2	2	1	1	1	1	1	1	1	1	1	1	1	1
241	0.2	Negative	Male	11	2	2	1	1	1	1	1	1	3	1	2	1	3	1	2	2	2	1	1	2	1	1	1	1	1	2	1	1	1	1
243	0.4	Negative	Female	11	2	2	1	1	1	1	1	1	3	1	3	1	1	1	2	2	2	1	1	2	1	1	1	1	1	1	1	1	1	2
244	34.5	Positive	Female	11	2	2	1	1	1	1	1	1	3	1	3	1	3	1	2	2	2	1	1	2	1	1	1	1	1	1	2	1	1	1
245	0.2	Negative	Male	11	2	2	1	1	1	1	1	1	3	1	3	1	3	1	3	2	2	1	1	2	1	1	1	1	1	1	1	1	1	1
246	0.2	Negative	Female	11	2	2	2	1	2	1	1	1	3	1	3	1	2	1	2	1	1	1	2	1	1	1	1	1	1	1	1	1	1	1
247	0.4	Negative	Male	10	2	2	1	1	1	1	1	1	2	2	1	1	3	1	2	2	1	2	1	2	1	1	1	1	1	1	1	1	1	2
248	0	Negative	Male	10	1	1	2	2	2	2	2	1	3	1	3	3	2	2	2	2	2	1	1	1	1	1	1	1	1	1	1	1	1	2
249	0.1	Negative	Male	10	2	2	1	1	1	1	1	1	3	2	2	2	3	1	2	2	2	1	1	2	1	1	1	1	1	1	1	1	1	1
250	0.5	Negative	Male	10	2	2	1	1	1	1	1	1	2	1	3	1	3	1	3	2	1	1	1	2	1	1	1	1	1	1	2	1	2	2
251	0.5	Negative	Female	10	2	2	1	1	1	1	1	1	1	1	3	1	2	2	1	2	2	2	1	2	3	3	1	1	1	1	1	1	2	2
252	0.4	Negative	Male	10	2	2	1	1	1	1	1	1	2	1	3	1	3	1	1	3	2	1	1	2	1	1	2	1	2	1	1	1	1	1
253	0.4	Negative	Male	10	2	2	1	1	1	1	1	1	2	1	1	1	1	1	2	2	2	1	1	2	1	1	1	1	1	1	1	1	2	2
254	0.2	Negative	Female	10	2	2	1	2	2	1	2	2	3	1	2	1	3	1	2	2	2	1	1	1	1	1	1	1	1	1	1	1	1	1
255	0.4	Negative	Female	10	2	2	1	2	2	1	1	1	1	1	2	1	3	1	3	3	2	1	1	2	1	1	3	1	2	1	2	1	1	1
256	0.3	Negative	Male	10	1	1	1	1	1	1	1	2	3	1	3	1	3	1	3	2	2	1	1	2	1	1	1	1	1	1	1	1	1	1
257	3.3	Negative	Male	10	2	2	1	1	1	1	1	4	1	1	2	1	3	1	2	3	2	1	1	2	1	1	1	1	1	1	1	1	1	2
258	1.1	Negative	Female	10	2	2	1	1	1	2	1	1	3	2	2	1	3	1	3	2	2	1	1	2	1	1	1	1	1	1	1	1	1	1
259	78.6	Positive	Female	10	2	2	1	1	1	2	1	1	3	2	2	1	3	1	3	2	2	1	1	2	1	2	1	1	1	1	1	1	1	1
260	26.4	Positive	Female	11	1	1	1	1	1	1	1	1	3	1	3	1	3	3	3	3	2	1	1	2	1	2	2	1	2	1	2	2	1	2
261	0.3	Negative	Male	11	2	2	1	2	2	1	1	3	2	2	2	1	3	2	3	2	2	1	1	1	1	1	1	1	1	1	1	1	1	1
262	23.8	Positive	Male	10	2	2	1	1	1	1	1	1	2	2	1	2	2	1	2	2	2	1	1	2	1	1	1	1	1	1	1	1	1	1
263	0.7	Negative	Male	10	2	2	1	1	1	1	1	2	3	1	3	2	3	1	2	2	2	1	1	2	1	1	1	1	1	2	1	1	1	1
264	0.2	Negative	Male	10	2	2	2	2	2	1	1	1	3	1	1	1	3	1	1	1	1	1	1	2	1	1	1	1	1	1	2	1	1	1
265	0.4	Negative	Male	10	2	2	2	1	2	1	2	1	3	2	3	3	3	2	2	3	2	1	1	1	1	1	1	1	1	1	1	1	1	1
266	0.4	Negative	Male	10	1	1	2	1	2	1	1	1	3	2	2	1	3	2	3	3	2	1	1	2	1	1	1	1	1	1	1	1	1	2
267	0.3	Negative	Female	10	2	2	2	1	2	1	1	1	2	2	3	3	3	2	2	2	2	2	2	2	1	1	1	1	1	1	1	1	1	2
268	0.3	Negative	Male	11	2	2	2	2	2	1	1	1	2	1	2	2	3	1	1	2	2	1	1	1	1	1	1	1	1	2	2	1	1	1
269	13.6	Positive	Male	11	1	2	2	2	2	2	1	1	3	2	3	1	3	1	2	3	2	1	1	1	2	1	1	1	2	1	1	1	1	1
270	0.4	Negative	Female	10	2	2	1	1	1	1	1	1	3	1	3	1	3	1	3	3	2	1	1	2	1	1	1	1	1	1	1	1	1	1
271	8.9	Positive	Male	10	2	2	2	1	2	1	1	1	3	2	2	1	3	2	3	3	2	1	1	2	1	1	1	1	1	1	1	1	1	2
272	2.9	Negative	Male	11	2	2	1	1	1	1	1	1	3	2	3	1	3	1	2	2	1	2	1	2	1	1	1	1	2	2	2	1	1	2
273	0.4	Negative	Male	11	1	2	2	2	2	2	2	4	3	2	2	1	3	1	3	2	2	1	1	1	1	1	2	1	1	1	1	1	1	1
274	23.9	Positive	Male	11	2	2	2	2	2	2	1	2	3	2	2	1	3	1	1	2	2	1	1	1	1	1	1	1	1	1	1	1	1	2
275	2.6	Negative	Male	11	2	2	1	1	1	1	1	1	3	1	2	1	3	1	3	3	2	1	1	2	1	1	1	1	2	1	1	1	1	1
276	0.1	Negative	Male	10	2	2	1	1	1	1	1	1	2	1	3	1	3	1	2	1	2	1	1	2	1	1	1	1	1	1	1	1	1	1
277	1.4	Negative	Male	10	2	2	2	2	2	1	2	2	3	2	2	1	3	1	3	2	2	1	1	2	1	1	1	1	1	1	1	1	2	1
278	27.6	Positive	Male	10	2	2	1	1	1	1	1	1	2	1	3	2	3	1	1	3	2	1	2	2	1	1	1	1	2	1	1	1	2	1
279	3.4	Negative	Male	11	2	2	1	1	1	1	2	1	3	1	3	1	3	2	2	1	1	1	1	2	1	1	1	1	1	1	1	1	1	1
280	0.4	Negative	Female	11	2	2	2	2	2	1	1	1	1	1	3	1	3	1	3	2	2	1	1	2	1	1	1	1	1	1	1	1	1	1
281	0	Negative	Female	10	1	2	2	2	2	1	1	1	3	1	3	1	3	1	3	2	2	1	1	2	1	1	1	1	1	1	1	1	1	1
282	25.9	Positive	Female	11	2	2	1	1	1	1	1	2	1	1	1	2	1	1	2	2	2	1	1	2	1	1	1	1	1	1	1	1	1	1
283	0.5	Negative	Female	10	1	1	2	2	2	1	1	1	3	1	3	1	3	1	2	2	2	1	1	2	1	1	1	1	1	1	1	1	1	1
284	0.4	Negative	Female	11	2	2	1	1	1	1	1	1	1	1	3	2	1	1	2	1	2	1	1	2	1	1	1	1	2	2	1	1	1	1
285	2	Negative	Female	10	2	2	1	1	1	1	1	1	2	1	2	2	3	2	3	3	2	1	1	2	1	1	1	1	1	1	2	1	1	2
287	1.8	Negative	Male	10	2	2	2	2	2	1	2	1	2	1	1	1	3	1	1	2	2	1	1	2	1	1	1	1	2	1	1	1	1	1
288	84.8	Positive	Female	11	1	1	2	2	2	1	1	2	3	2	1	1	3	2	2	2	2	1	1	2	1	2	1	1	1	1	1	1	1	1
289	0.9	Negative	Female	10	2	2	2	2	2	1	1	2	3	2	2	2	3	2	2	2	2	1	1	2	1	1	1	1	2	1	1	1	2	2
290	0.1	Negative	Female	10	2	2	1	1	1	1	1	1	3	2	3	1	3	2	2	2	2	1	1	2	1	1	1	1	1	1	1	1	1	1
291	0.1	Negative	Female	10	2	2	2	2	2	2	1	1	3	1	3	2	3	1	2	3	2	2	1	2	1	1	1	1	1	1	1	1	1	2
292	11.9	Positive	Male	11	2	2	1	1	1	1	1	2	3	1	2	1	3	1	2	2	2	1	1	1	1	1	1	1	1	1	1	1	1	2
293	0.4	Negative	Female	10	2	2	1	1	1	1	1	1	3	2	3	1	3	1	3	3	2	1	1	1	1	1	1	1	2	1	1	1	1	1
294	0.2	Negative	Female	10	1	1	1	1	1	1	1	1	3	2	3	1	3	2	2	2	2	2	1	2	1	1	1	1	2	2	2	1	1	2
295	0.4	Negative	Male	11	1	1	2	2	2	2	2	1	3	2	3	1	3	1	3	2	2	1	1	1	1	1	1	1	1	1	1	1	1	1
296	0	Negative	Female	10	2	2	1	1	1	1	1	1	3	2	1	1	3	2	3	2	1	1	1	2	1	1	1	1	1	1	1	1	1	2
297	0.1	Negative	Male	10	2	2	2	1	2	1	1	1	3	1	3	1	3	1	3	3	2	1	1	2	1	2	1	1	2	1	1	1	1	1
298	0.1	Negative	Male	10	2	2	1	1	1	1	2	1	1	2	2	1	3	1	2	2	2	1	1	2	1	1	1	1	1	2	1	1	1	1
299	1.6	Negative	Male	11	2	2	1	1	1	1	1	1	2	1	1	2	3	2	2	2	2	1	1	2	1	1	1	1	1	1	1	1	1	2
300	0.5	Negative	Male	11	1	1	1	1	1	1	2	1	3	1	1	1	3	1	3	2	2	1	1	2	1	1	1	1	1	1	1	1	1	2
301	0.2	Negative	Male	10	1	1	1	1	1	1	1	3	2	1	3	1	3	1	2	1	2	1	1	2	1	1	3	1	2	1	1	1	1	2
302	0.3	Negative	Female	10	2	2	1	1	1	2	1	1	3	1	1	3	3	2	3	3	2	2	2	2	1	1	1	1	1	2	1	1	1	1
303	0.3	Negative	Female	11	1	1	2	2	2	1	1	1	2	2	2	1	2	1	2	3	2	1	2	1	1	1	1	1	2	1	1	1	1	1
304	0.4	Negative	Female	10	2	2	1	1	1	1	1	2	3	2	3	1	3	3	2	3	2	1	1	2	1	1	1	1	1	1	1	1	1	1
305	0	Negative	Male	10	2	2	1	1	1	1	1	2	3	2	3	2	3	1	2	2	2	2	1	2	1	1	1	2	2	2	1	1	1	1
306	3.2	Negative	Male	10	2	2	2	2	2	1	1	1	3	1	3	1	3	1	3	2	2	1	1	2	1	1	1	1	1	1	1	1	1	2
307	0	Negative	Male	10	2	2	1	1	1	1	1	1	3	1	3	1	3	1	2	3	2	1	1	1	1	1	1	1	1	1	1	1	1	1
308	0.4	Negative	Male	10	2	2	1	1	1	1	2	1	1	2	2	1	3	1	2	2	2	1	1	2	1	1	1	1	1	2	1	1	1	1
309	0.7	Negative	Female	11	2	2	1	1	1	1	1	1	2	1	2	1	3	1	2	2	2	1	1	1	1	1	1	1	1	1	1	1	1	1
310	0.1	Negative	Male	10	1	2	2	2	2	1	1	1	3	2	1	1	3	1	3	3	2	1	1	1	1	1	1	1	2	1	2	1	1	1
311	0.4	Negative	Female	10	2	2	2	2	2	1	1	1	3	2	3	1	3	1	2	3	2	1	1	2	1	1	1	1	1	1	2	1	1	1
312	0.2	Negative	Male	10	2	2	2	1	2	1	1	1	3	1	3	1	3	1	2	3	1	1	1	2	1	1	1	1	1	2	1	1	1	1
315	0.1	Negative	Male	10	1	1	1	1	1	1	1	1	3	2	3	1	3	3	2	2	1	1	1	2	1	1	1	1	1	1	1	1	1	1
316	0.3	Negative	Male	10	1	2	2	2	2	1	1	1	3	2	1	1	3	1	3	2	2	1	1	1	1	1	1	1	1	1	1	1	1	2
317	0.9	Negative	Female	10	2	2	1	2	2	1	2	1	3	1	3	1	3	1	3	2	2	1	1	1	1	1	1	1	2	1	1	1	1	1
318	0.1	Negative	Female	10	1	1	1	1	1	1	1	1	3	1	3	1	3	2	3	3	2	1	1	2	1	2	2	1	1	1	2	1	1	1
319	0.5	Negative	Female	10	1	1	1	1	1	1	1	2	3	1	1	1	3	1	2	3	2	1	1	2	1	1	1	1	1	1	1	1	1	1
320	0.1	Negative	Female	10	2	2	1	1	1	1	1	2	3	2	3	1	3	1	3	3	2	1	1	2	1	1	1	1	1	2	1	1	1	2
321	30.7	Positive	Male	10	2	2	1	1	1	1	1	1	3	2	3	1	3	1	3	2	1	1	1	2	1	1	1	1	1	1	1	1	1	1
322	0.1	Negative	Female	11	2	2	2	2	2	1	1	1	3	1	3	1	2	1	2	2	2	1	1	1	1	1	1	1	1	1	1	1	1	1
323	22	Positive	Female	11	2	2	1	1	1	1	1	1	3	1	2	1	3	1	3	3	2	1	2	2	1	1	1	1	1	2	1	1	1	1
324	13.6	Positive	Female	10	2	2	1	1	1	1	1	1	3	1	3	2	1	1	2	3	2	2	1	2	1	1	1	1	1	1	1	1	1	2
325	48.3	Positive	Female	11	2	2	2	1	2	1	1	1	3	1	3	1	2	2	3	2	2	1	2	1	1	1	1	1	1	1	1	1	1	1
326	0.1	Negative	Male	10	1	2	2	1	2	1	2	1	3	1	1	1	3	1	3	2	2	1	1	2	1	1	1	1	1	1	1	1	2	1
328	0.1	Negative	Female	11	2	2	1	1	1	1	1	1	3	2	2	1	3	3	3	2	1	1	1	2	1	1	1	1	1	2	2	1	2	1
329	1.5	Negative	Female	11	2	2	1	1	1	2	2	1	3	1	2	1	3	1	2	2	2	1	1	2	3	3	3	3	1	1	1	1	1	1
330	0.3	Negative	Male	10	2	2	1	1	1	1	1	2	3	2	1	1	3	1	2	2	2	1	1	1	1	1	2	1	1	2	1	1	1	2
331	0.3	Negative	Female	10	1	1	1	1	1	1	1	1	3	1	2	1	3	1	2	2	2	1	1	1	1	1	2	1	1	2	1	1	1	1
332	0.2	Negative	Male	11	2	2	2	2	2	1	1	2	2	1	3	3	3	1	3	3	2	1	1	2	1	1	1	1	1	1	1	1	1	2
333	0.4	Negative	Female	11	2	2	2	2	2	2	1	1	3	1	2	2	1	1	2	2	2	1	1	1	1	1	1	1	2	2	1	1	2	1
334	0.3	Negative	Male	11	2	2	1	1	1	1	1	3	2	1	3	1	2	1	2	3	2	1	1	2	1	1	1	1	2	1	1	1	1	2
335	0.2	Negative	Female	11	2	2	1	1	1	1	1	1	3	1	2	1	3	1	2	2	2	1	1	2	1	1	1	1	1	1	1	1	1	1
336	0.2	Negative	Male	10	2	2	2	2	2	1	1	1	2	2	1	1	3	1	2	3	2	1	1	2	1	1	1	1	1	1	1	1	1	1
337	0.3	Negative	Female	10	2	2	1	1	1	1	1	1	3	1	3	1	3	1	3	3	2	1	1	2	1	1	1	1	1	1	1	1	1	1
338	0.2	Negative	Female	10	2	2	2	2	2	1	1	1	2	1	3	3	3	1	2	2	2	2	1	2	2	2	1	1	2	2	1	1	1	1
339	0.4	Negative	Male	11	2	2	2	2	2	1	1	2	3	2	2	3	3	1	3	3	2	1	1	1	1	1	1	1	1	1	2	1	1	1
340	0.4	Negative	Male	10	2	2	1	1	1	2	1	1	1	1	3	1	3	2	1	2	2	1	1	2	1	1	1	1	2	1	1	1	1	2
341	0.2	Negative	Male	11	2	2	1	1	1	1	1	1	3	1	2	1	3	1	3	1	2	1	1	2	1	2	1	1	1	1	1	1	1	1
342	0.2	Negative	Male	10	2	2	1	1	1	1	1	1	3	1	2	1	3	1	3	2	2	1	1	2	1	1	1	1	1	1	1	1	1	1
343	63.5	Positive	Female	11	2	2	2	1	2	1	1	1	3	1	3	1	2	2	3	2	2	1	2	1	1	1	1	1	1	1	1	1	1	1
344	0.3	Negative	Male	10	1	1	2	2	2	1	1	1	3	2	3	1	3	1	3	2	1	1	1	1	1	1	1	1	1	1	1	1	1	1
345	0.2	Negative	Female	10	2	2	1	1	1	1	1	1	3	1	3	1	3	2	3	3	2	1	1	2	2	2	1	1	1	1	1	1	1	1
346	6	Positive	Female	10	1	1	1	1	1	1	1	2	3	1	2	1	2	1	3	2	2	2	2	2	1	1	1	1	2	1	1	1	2	2
347	0.1	Negative	Female	10	2	2	2	1	2	1	1	1	3	1	3	1	3	1	2	3	2	1	1	1	1	1	1	1	1	1	1	1	1	1
348	0.3	Negative	Male	10	1	1	1	1	1	1	1	1	3	1	3	1	2	1	3	2	1	1	1	2	1	1	1	1	2	1	1	1	1	1
349	0.8	Negative	Male	10	2	2	2	1	2	1	1	1	3	1	3	1	3	1	3	1	2	1	1	1	1	1	1	1	1	1	1	1	1	2
350	0.4	Negative	Female	10	2	2	2	2	2	1	1	1	1	2	3	1	2	1	2	2	2	1	1	1	1	1	1	1	1	1	1	1	1	1
351	0.3	Negative	Male	10	2	2	1	1	1	1	1	2	3	2	3	2	3	1	3	3	2	1	1	1	1	1	2	1	1	1	1	1	2	1
352	0.2	Negative	Female	10	2	2	2	1	2	1	1	1	3	1	3	1	3	2	3	2	2	1	1	2	1	1	1	1	1	1	1	1	1	2
353	0.1	Negative	Male	10	2	2	2	1	2	2	1	1	3	2	3	1	3	1	1	2	2	2	1	1	1	1	1	1	1	1	1	1	1	1
354	0.9	Negative	Male	10	2	2	1	1	1	1	1	1	1	1	3	2	3	1	2	1	2	1	1	2	1	1	1	1	1	2	1	1	1	1
355	0.3	Negative	Female	9	2	2	1	1	1	1	1	1	3	1	3	1	3	1	1	3	2	1	1	2	1	1	1	1	1	1	1	1	1	1
356	3.2	Negative	Female	10	2	2	2	2	2	2	1	1	1	1	2	1	3	2	1	2	2	1	1	2	1	1	1	1	2	1	1	1	1	1
357	0.3	Negative	Female	11	2	2	1	1	1	2	1	1	3	1	3	1	3	1	3	3	2	1	1	2	2	2	1	1	2	1	1	1	1	1
358	0.2	Negative	Female	10	2	2	2	2	2	2	1	2	3	1	2	1	3	1	2	3	2	1	1	2	1	1	1	1	2	1	1	1	1	1
359	0.4	Negative	Female	11	2	2	1	1	1	1	1	1	2	1	3	1	3	1	2	3	1	1	1	2	1	1	1	1	1	1	2	1	1	1
360	0.5	Negative	Female	10	1	1	2	1	2	1	2	1	3	1	2	1	3	1	2	3	2	1	1	2	1	1	1	1	1	1	1	1	1	1
361	1.6	Negative	Female	10	1	2	2	1	2	2	1	1	3	2	1	1	3	1	3	2	2	1	1	2	1	1	1	1	2	1	2	1	1	2
362	0	Negative	Female	11	1	1	2	2	2	1	1	1	3	1	1	1	3	1	3	3	2	1	1	1	1	1	1	1	2	1	1	1	1	1
363	0.7	Negative	Female	10	2	2	1	1	1	1	1	1	1	1	2	1	3	2	2	2	2	2	2	1	2	2	1	1	2	1	1	2	1	1
364	0.6	Negative	Male	11	2	2	2	1	2	1	1	1	2	2	3	2	2	2	2	2	1	1	2	2	1	1	1	1	1	1	2	1	1	1
365	0.1	Negative	Male	10	1	2	2	1	2	1	1	1	2	2	1	1	3	1	2	2	2	1	1	1	1	1	1	1	1	1	1	1	1	1
366	0.1	Negative	Male	10	1	2	1	1	1	1	1	3	3	2	3	1	3	1	2	2	2	1	1	2	1	2	1	1	1	1	1	1	1	1
367	2.6	Negative	Female	10	2	2	1	1	1	1	1	1	3	2	3	2	3	1	3	2	2	1	1	2	1	1	2	1	1	1	1	1	1	1
368	0.4	Negative	Male	10	1	2	1	1	1	1	1	2	3	2	1	1	3	1	3	1	2	1	1	2	1	1	1	1	1	1	1	1	1	1
369	0.2	Negative	Male	10	2	2	1	1	1	1	1	1	1	1	2	1	3	2	3	2	2	2	1	1	1	1	1	1	1	1	1	1	1	2
370	0.3	Negative	Female	11	1	2	2	2	2	1	1	1	2	1	3	3	3	1	2	1	2	1	1	2	2	1	1	1	1	1	1	1	1	1
371	0.2	Negative	Male	10	1	1	2	2	2	1	1	1	3	1	2	1	3	1	3	2	2	1	1	2	1	1	1	1	1	1	1	1	1	1
372	0.4	Negative	Male	11	2	2	1	1	1	1	1	1	3	2	3	1	3	3	2	3	2	1	1	2	3	3	3	3	1	1	1	1	1	2
373	0.4	Negative	Female	11	2	2	2	2	2	1	1	1	2	2	3	1	3	1	2	2	2	1	1	2	1	1	1	1	1	1	1	1	1	2
374	0.1	Negative	Male	10	2	2	1	1	1	1	1	1	3	2	3	1	2	1	3	2	2	1	1	1	1	1	1	1	1	2	1	1	1	2
375	0.5	Negative	Female	10	2	2	1	1	1	1	1	1	3	1	3	1	3	1	2	2	2	1	1	2	1	1	1	1	1	1	1	1	1	1
376	0.4	Negative	Male	11	2	2	1	1	1	1	1	1	1	1	3	2	2	1	2	1	2	2	2	1	1	1	1	1	2	1	2	1	1	2
377	0.1	Negative	Male	10	2	2	1	1	1	1	1	1	2	1	3	1	3	2	3	3	2	1	1	2	1	1	1	1	1	1	1	1	1	1
378	0.3	Negative	Male	10	2	2	1	1	1	1	2	1	3	1	3	1	2	1	3	2	2	1	1	2	1	1	1	1	1	1	1	1	1	1
379	18.8	Positive	Male	10	2	2	1	1	1	1	1	1	3	1	3	1	3	1	3	2	2	1	1	2	1	1	1	1	1	1	1	1	1	1
380	0.3	Negative	Female	10	2	2	1	1	1	1	1	1	1	1	3	2	1	1	2	2	2	1	1	2	1	1	1	1	1	1	1	1	1	1
381	0.4	Negative	Female	11	2	2	1	1	1	1	1	1	2	1	3	2	3	1	3	3	2	1	2	1	1	1	1	1	1	1	1	1	1	1
382	0.3	Negative	Male	10	2	2	1	1	1	1	1	2	1	1	2	1	2	1	2	3	1	2	2	1	1	1	1	1	1	1	1	1	1	1
383	0.4	Negative	Male	11	2	2	1	1	1	1	1	1	3	2	2	1	3	1	3	3	2	1	2	2	1	1	1	1	1	1	1	1	1	1
384	0.3	Negative	Male	11	2	2	1	1	1	1	2	1	2	1	1	1	3	2	1	2	2	1	1	1	1	1	1	1	1	1	1	1	1	1
386	0.4	Negative	Male	11	2	2	2	2	2	1	1	1	3	1	3	1	2	1	2	2	2	1	1	1	3	3	1	3	1	1	1	1	1	2
387	0.1	Negative	Male	10	2	2	1	1	1	1	1	1	3	1	3	1	3	1	2	2	2	1	1	1	1	1	1	1	1	1	1	1	1	1
388	0.5	Negative	Female	12	2	2	1	1	1	1	1	1	3	1	3	1	3	1	2	1	2	1	1	1	1	1	1	1	2	2	1	1	1	1
389	12.5	Positive	Male	10	2	1	1	1	1	1	1	1	3	2	2	1	3	1	3	2	2	1	1	2	1	1	2	1	1	1	1	1	1	1
390	0.1	Negative	Female	11	1	1	1	1	1	1	1	1	3	1	1	1	3	1	3	2	2	1	1	2	1	1	2	1	1	1	1	1	1	1
391	23.1	Positive	Female	10	2	2	1	1	1	1	1	1	1	1	2	1	Both 1 and 2	3	1	2	1	1	2	1	1	1	1	1	1	1	2	1	1	1
392	3.4	Negative	Female	11	2	2	1	1	1	1	1	4	3	1	1	1	3	1	2	3	2	1	1	1	1	1	1	1	2	1	1	1	1	1
393	0.2	Negative	Female	10	1	1	2	1	2	1	1	1	3	1	3	1	3	1	1	2	2	1	1	2	1	1	1	1	1	1	1	1	1	1
394	0	Negative	Female	10	2	2	1	2	2	1	1	1	3	2	3	1	3	1	2	2	2	1	1	2	1	1	1	1	1	1	1	1	1	2
395	0.1	Negative	Female	11	2	2	1	1	1	1	1	3	2	1	2	1	3	1	3	2	2	2	1	2	1	2	1	1	2	1	1	1	1	2
396	0.2	Negative	Male	10	2	2	1	1	1	1	1	3	3	1	2	1	3	2	1	1	2	1	2	1	3	3	3	3	2	1	1	1	1	1
397	0.5	Negative	Female	11	1	1	2	2	2	2	1	2	3	2	2	1	3	1	2	2	2	1	1	1	1	1	1	1	1	1	1	1	1	1
398	1.2	Negative	Female	10	1	1	2	2	2	1	1	2	1	2	2	1	3	1	2	2	2	1	1	1	1	1	1	1	2	1	1	1	1	2
399	1.7	Negative	Female	10	2	2	1	1	1	1	1	#N/A	1	1	2	1	3	1	2	2	2	1	1	2	1	1	1	1	1	1	1	1	1	1
400	31.2	Positive	Male	10	2	2	2	1	2	1	1	1	3	1	2	1	3	1	2	2	2	1	1	2	1	1	1	1	1	1	1	1	1	2
401	0.1	Negative	Male	10	2	2	1	1	1	1	1	1	2	1	3	1	2	1	2	2	2	1	1	2	1	1	1	1	2	1	1	1	1	2
402	1.7	Negative	Male	11	2	2	1	1	1	1	1	2	3	1	2	1	3	1	1	2	1	1	1	2	1	1	1	1	1	1	1	1	1	1
403	0.3	Negative	Male	11	2	2	1	1	1	1	1	1	2	2	1	1	3	1	2	3	2	2	2	1	1	1	1	1	2	1	1	1	1	1
404	3.2	Negative	Male	10	2	2	1	1	1	1	1	1	1	1	2	1	3	2	3	2	2	1	1	2	1	1	2	1	1	1	1	1	1	1
405	0.5	Negative	Male	11	2	2	1	1	1	1	1	1	3	1	1	1	3	1	1	2	2	1	1	2	1	1	1	1	1	1	1	1	1	1
406	0.4	Negative	Male	11	2	2	1	1	1	1	1	1	3	1	3	1	3	1	2	2	2	2	1	2	1	1	1	1	2	1	1	1	1	1
407	0.4	Negative	Male	12	2	2	1	1	1	1	1	1	3	1	3	2	3	1	1	3	1	1	1	1	1	1	3	1	2	1	1	1	1	2
408	0.3	Negative	Male	10	2	2	1	1	1	1	1	1	2	1	3	1	3	1	1	3	2	1	1	1	1	1	1	1	1	1	1	1	1	1
409	0.3	Negative	Female	10	2	2	2	2	2	1	1	1	2	1	2	1	3	1	2	2	2	1	1	1	2	1	1	1	2	1	1	1	1	1
410	0.9	Negative	Male	10	2	1	2	2	2	1	1	1	3	1	3	1	3	1	3	2	2	1	1	1	1	1	1	2	2	1	2	1	1	1
411	3.9	Negative	Male	10	2	2	1	1	1	1	1	1	3	1	3	2	3	1	3	3	2	1	1	2	1	1	1	1	1	1	1	1	1	1
412	0.2	Negative	Female	10	2	2	1	1	1	1	1	1	2	1	2	1	3	1	1	2	1	2	1	2	1	1	1	1	2	1	2	1	1	1
413	0.2	Negative	Male	11	2	2	1	1	1	2	1	2	3	1	1	1	3	1	2	2	2	1	1	2	1	1	1	1	2	1	1	1	2	1
414	0.5	Negative	Male	10	2	2	1	1	1	1	1	3	3	2	2	1	3	1	2	1	2	1	1	2	1	1	1	1	2	1	2	1	1	1
415	0.3	Negative	Female	11	2	2	1	1	1	1	1	1	3	1	2	1	3	1	2	2	2	1	1	1	1	1	1	1	1	1	1	1	1	1
416	1.1	Negative	Female	11	2	2	2	1	2	2	1	1	3	1	3	1	1	1	3	3	2	1	1	1	1	1	1	1	1	1	1	1	1	1
417	23.9	Positive	Female	10	2	2	1	1	1	1	1	2	1	1	3	1	3	3	1	3	2	1	1	2	1	3	2	1	1	1	1	1	2	1
418	0.2	Negative	Female	11	2	2	2	1	2	2	1	1	2	1	3	2	2	1	3	3	2	1	1	2	1	1	1	1	1	1	1	1	1	1
419	0.5	Negative	Male	10	1	1	1	2	2	1	1	1	3	2	2	1	3	2	1	2	2	1	1	2	1	2	1	1	2	1	1	1	1	2
420	0.3	Negative	Male	11	2	2	1	1	1	1	1	1	3	1	3	2	2	2	2	2	2	1	1	2	1	1	1	1	1	1	1	1	1	1
421	1.7	Negative	Female	10	2	2	2	2	2	1	2	1	3	2	2	1	3	1	3	2	2	2	1	2	1	1	1	1	1	2	1	1	1	1
422	0.1	Negative	Male	10	2	2	1	1	1	1	1	1	1	2	3	1	3	1	2	2	2	2	1	1	1	1	1	1	1	2	1	1	1	1
423	1.9	Negative	Male	9	2	2	1	1	1	1	1	3	3	2	3	1	3	1	3	3	2	1	1	2	1	1	1	1	1	1	1	1	1	1
425	0.2	Negative	Female	9	2	2	2	1	2	2	1	1	3	1	2	1	3	1	3	2	2	1	1	1	1	1	1	1	1	1	1	1	1	1
426	0.2	Negative	Male	10	1	1	2	1	2	1	1	1	3	1	3	1	1	3	3	3	2	2	1	2	1	1	1	2	1	1	1	1	1	2
427	0.3	Negative	Female	10	2	2	1	1	1	1	1	1	3	2	3	1	3	1	2	3	1	1	1	2	1	1	1	1	2	1	1	1	1	1
428	29.8	Positive	Male	10	2	2	1	1	1	1	1	2	2	1	2	1	2	1	2	2	2	1	1	2	1	1	2	1	1	2	1	1	2	1
429	0.4	Negative	Female	9	2	2	2	1	2	2	2	1	3	1	2	1	3	1	3	3	2	1	1	2	1	1	1	1	1	1	1	1	0	2
430	0.4	Negative	Male	10	2	2	1	1	1	1	1	1	3	1	2	1	3	3	2	2	2	1	1	1	1	1	1	1	1	1	1	1	1	1
431	0.5	Negative	Female	10	2	2	2	1	2	1	1	1	2	1	3	1	3	1	2	2	2	1	1	2	1	1	1	1	1	1	1	1	1	1
432	40.1	Positive	Male	9	2	2	1	1	1	1	1	1	3	2	3	3	3	1	2	2	2	1	2	1	1	1	1	1	2	1	1	1	1	1
433	0.3	Negative	Male	10	2	2	2	2	2	1	1	1	3	1	3	1	3	1	3	3	2	1	1	2	1	1	1	1	2	1	1	1	1	1
434	3.4	Negative	Male	10	2	2	1	1	1	1	2	2	3	1	2	1	3	1	2	2	2	1	1	2	1	1	1	1	1	1	1	1	1	1
435	0.3	Negative	Male	9	1	1	2	2	2	2	2	2	3	2	2	1	3	2	2	2	2	1	1	2	1	1	3	2	2	1	2	1	1	2
438	0.2	Negative	Male	9	1	1	2	1	2	1	1	2	3	1	3	3	2	2	2	2	2	1	1	1	1	1	1	1	1	1	1	1	1	1
439	18.6	Positive	Male	9	2	2	1	1	1	1	1	2	3	2	1	1	3	1	2	2	2	1	1	2	1	1	2	1	1	1	1	1	2	1
440	0.5	Negative	Female	10	2	2	1	1	1	1	1	1	3	1	3	1	3	1	3	2	2	1	2	2	1	1	1	1	1	1	1	1	1	2
441	1.5	Negative	Male	11	2	2	1	1	1	2	1	1	3	1	2	1	3	1	3	2	2	1	1	2	1	1	1	1	1	1	1	1	1	1
442	22.8	Positive	Female	10	2	2	2	2	2	1	1	1	3	1	2	1	2	2	3	3	2	1	1	2	1	1	1	1	1	1	1	1	1	1
443	18.4	Positive	Male	9	2	2	1	2	2	1	1	1	1	1	3	1	3	1	2	2	2	1	1	2	1	1	1	1	1	1	1	1	1	1
444	0	Negative	Male	10	1	1	1	1	1	1	1	2	3	1	2	2	3	1	1	1	2	1	1	2	1	1	1	1	1	1	1	1	1	2
445	0.3	Negative	Male	9	2	2	1	1	1	1	1	2	1	2	2	1	3	1	2	1	1	1	1	1	1	1	1	1	1	1	1	1	1	1
446	3.1	Negative	Male	10	2	2	1	1	1	1	1	1	2	1	3	1	3	1	2	2	2	1	1	2	1	1	1	1	1	1	1	1	1	1
447	24.7	Positive	Female	9	2	2	1	1	1	1	1	1	3	1	3	2	3	1	3	2	2	1	1	2	1	1	1	1	1	1	1	1	1	1
448	74.7	Positive	Female	10	2	2	1	1	1	1	1	1	2	1	3	1	3	1	3	3	2	1	1	2	1	1	1	1	1	1	1	1	1	1
449	0.6	Negative	Female	9	1	1	1	1	1	1	1	1	3	1	3	1	3	1	3	3	2	1	1	2	1	1	1	1	1	1	1	1	1	1
450	0.3	Negative	Male	9	2	2	2	2	2	1	1	1	2	1	2	1	3	1	1	2	1	1	1	2	1	1	1	1	1	2	1	1	1	2
451	3.8	Negative	Male	9	1	1	1	2	2	1	1	1	3	2	2	1	3	1	3	2	1	1	1	1	1	1	1	1	2	2	1	1	1	1
452	0.4	Negative	Male	10	2	2	1	1	1	1	1	1	3	2	3	1	3	1	1	1	1	1	1	1	1	1	1	1	2	1	1	1	1	1
453	0.5	Negative	Male	9	2	2	1	1	1	1	1	1	3	1	2	1	2	1	3	3	1	1	2	2	1	1	1	1	2	1	1	1	1	1
454	0.4	Negative	Male	10	1	1	1	1	1	1	1	1	3	2	3	1	3	1	3	1	2	1	1	2	1	1	1	2	2	1	1	1	1	1
455	0.1	Negative	Male	9	2	2	2	2	2	2	1	1	2	1	2	1	1	1	1	1	2	2	2	2	3	1	1	1	1	2	1	1	1	1
456	1.3	Negative	Male	10	1	1	2	2	2	1	1	1	3	1	3	1	2	1	2	2	1	1	1	2	1	1	1	1	2	1	1	1	1	2
457	33.7	Positive	Female	10	2	2	1	1	1	1	1	1	3	1	2	1	3	1	2	2	2	1	1	2	1	1	1	1	1	1	1	1	1	1
458	0.2	Negative	Female	9	2	2	2	2	2	2	1	2	3	2	3	1	3	2	3	3	1	1	1	2	1	1	1	1	2	1	1	1	1	2
459	0.1	Negative	Male	10	1	2	1	1	1	1	1	1	3	2	1	1	3	1	2	3	2	1	1	2	1	1	2	1	2	1	1	2	1	1
460	0.2	Negative	Male	10	2	2	1	1	1	1	1	3	2	1	3	1	3	1	2	2	2	1	1	2	1	1	1	1	2	1	1	1	1	2
461	3.5	Negative	Female	9	2	2	2	2	2	1	1	1	1	2	2	1	3	1	2	2	2	1	1	1	1	1	1	1	1	1	1	1	1	1
462	1.9	Negative	Female	9	2	2	1	1	1	1	1	1	2	2	2	1	3	1	2	2	2	1	1	2	1	1	1	1	1	1	1	1	1	1
463	0.1	Negative	Female	9	2	2	2	1	2	1	1	1	3	1	3	1	3	1	2	2	2	1	2	2	1	1	1	1	1	2	2	1	1	1
464	0.5	Negative	Female	9	2	2	2	2	2	2	1	1	3	1	3	1	3	1	3	3	2	1	1	1	1	1	2	1	1	1	1	1	1	2
465	0.4	Negative	Female	9	2	2	1	1	1	1	1	1	3	2	3	1	3	2	2	2	2	1	1	2	1	1	1	1	1	2	1	1	1	1
466	0.2	Negative	Female	9	2	2	1	1	1	1	1	1	1	1	3	1	3	1	2	1	2	1	1	1	1	1	3	1	2	1	1	1	1	1
467	17.2	Positive	Male	10	2	2	1	1	1	1	1	1	3	1	3	1	2	3	2	2	2	1	1	1	1	1	1	1	1	2	1	1	1	1
468	0.4	Negative	Male	10	2	2	2	2	2	2	2	3	3	1	2	1	1	1	2	2	2	1	2	2	1	1	1	1	1	1	1	1	2	2
469	2.2	Negative	Female	10	2	2	1	1	1	1	1	1	1	1	2	1	2	1	1	2	2	2	1	2	1	1	1	1	2	1	1	1	1	1
470	0.7	Negative	Male	10	1	2	1	1	1	1	1	1	3	1	2	1	3	1	2	2	2	1	1	2	1	1	1	1	1	1	1	1	1	1
471	19.2	Positive	Male	10	2	2	1	1	1	1	2	1	3	1	3	2	2	1	1	1	2	2	1	1	1	1	1	1	2	1	1	1	1	1
472	0.1	Negative	Male	10	2	2	1	1	1	1	1	1	3	2	3	2	3	1	2	2	1	1	1	2	1	1	1	1	1	1	1	1	1	2
473	0.4	Negative	Female	10	2	2	1	1	1	1	1	1	3	1	3	1	3	1	3	2	1	1	2	2	1	1	1	1	1	1	1	1	1	1
474	1.1	Negative	Male	10	1	1	1	1	1	1	1	3	3	1	3	1	3	1	1	2	2	2	1	1	1	1	1	1	1	1	1	1	1	2
475	10.6	Positive	Male	9	2	2	1	1	1	1	1	1	3	1	2	2	3	1	2	3	2	1	1	2	1	1	1	1	2	1	1	1	1	1
476	37.5	Positive	Female	10	2	2	1	2	2	1	1	1	2	2	2	1	3	2	3	2	2	1	1	2	1	1	1	1	1	1	1	1	1	1
477	0.4	Negative	Male	9	1	2	1	1	1	1	1	1	2	2	3	1	3	1	2	1	2	1	1	1	1	1	1	1	1	1	1	1	1	1
478	0.1	Negative	Male	9	1	2	1	1	1	2	1	1	3	1	1	1	3	1	3	2	2	1	1	2	1	1	2	1	1	1	1	1	1	2
479	25.5	Positive	Male	10	2	2	2	1	2	1	1	2	3	1	3	1	3	1	3	2	2	2	1	2	1	1	1	1	1	1	1	1	1	1
480	0.4	Negative	Female	9	2	2	2	2	2	1	1	1	3	2	3	1	3	1	3	3	2	1	1	2	1	1	1	1	1	1	1	1	1	1
481	0.1	Negative	Male	9	2	2	1	1	1	1	1	1	3	1	3	2	3	1	2	2	2	1	1	2	1	1	1	1	1	1	1	1	1	2
482	0.4	Negative	Female	9	2	2	1	1	1	1	1	1	3	2	3	1	3	1	3	1	1	1	1	1	1	1	1	1	1	1	1	1	1	1
483	2.1	Negative	Male	9	2	2	1	1	1	1	1	1	3	1	2	1	3	1	2	2	2	1	1	2	1	1	1	1	1	1	1	1	1	1
484	4.2	Positive	Male	10	2	2	1	1	1	1	1	1	3	1	3	1	3	1	2	2	2	1	1	2	1	1	1	1	1	1	1	1	1	1
486	0.6	Negative	Female	9	2	2	1	1	1	1	1	1	1	1	2	1	2	1	1	2	2	1	2	1	1	1	1	1	1	1	1	1	1	2
487	55.7	Positive	Female	9	2	2	1	1	1	1	1	1	3	1	2	1	3	1	3	3	2	1	1	2	1	1	1	1	1	1	1	1	1	2
488	0.2	Negative	Female	9	2	2	1	1	1	1	1	1	3	1	2	1	3	1	3	3	1	1	1	2	1	1	1	1	1	1	1	1	1	2
489	0.2	Negative	Female	9	2	2	2	1	2	1	1	1	3	1	3	1	3	1	2	2	2	2	1	2	1	1	1	1	1	1	1	1	1	2
490	38.9	Positive	Female	9	2	2	2	2	2	1	1	3	3	2	3	1	3	2	2	3	2	1	1	2	1	1	1	1	1	1	1	1	1	1
491	0.4	Negative	Male	10	1	1	1	1	1	1	1	3	3	1	3	2	3	1	2	2	2	1	1	2	1	1	1	1	2	1	1	1	1	1
492	0.2	Negative	Male	9	1	1	1	1	1	1	1	1	1	2	3	1	3	1	2	2	2	1	1	1	1	1	1	1	2	1	1	1	1	2
493	0.5	Negative	Male	9	1	2	2	2	2	1	1	1	1	2	3	1	3	1	2	2	2	1	1	1	1	1	1	1	2	1	2	1	1	2
494	0.3	Negative	Female	9	1	2	2	2	2	2	1	1	3	1	2	1	3	1	3	2	2	1	1	2	1	1	1	1	2	1	1	1	1	2
495	0.2	Negative	Female	9	2	2	2	2	2	2	1	1	3	2	3	1	3	2	2	3	2	1	1	1	1	1	1	1	1	1	1	1	1	1
496	0.1	Negative	Female	10	1	1	2	1	2	1	1	1	3	1	2	1	3	1	3	1	2	1	1	1	1	1	1	1	1	1	1	1	1	1
497	0.3	Negative	Male	9	2	2	2	2	2	2	2	1	3	2	2	1	3	2	3	2	2	1	1	2	1	1	1	1	1	1	1	1	1	1
498	0.4	Negative	Female	10	2	2	2	2	2	1	1	1	2	2	3	1	3	1	2	1	2	1	1	1	1	1	1	1	1	1	1	1	1	1
500	4	Positive	Male	9	2	2	1	1	1	2	1	1	3	1	2	1	3	1	2	1	2	1	1	2	1	1	1	1	1	1	1	1	1	1
501	0.2	Negative	Male	9	2	2	1	1	1	1	1	1	3	1	2	1	3	1	3	2	2	1	1	2	1	1	1	1	1	1	1	1	1	1
502	7.7	Positive	Female	9	2	2	2	2	2	2	2	1	3	2	2	2	3	2	2	2	2	1	1	2	1	1	1	1	1	1	1	1	1	1
503	1.4	Negative	Male	9	1	1	2	2	2	1	1	2	3	2	1	1	3	2	2	2	2	1	2	2	1	1	1	1	2	2	1	1	1	1
504	0.2	Negative	Female	9	1	1	2	2	2	2	1	1	3	2	3	1	3	2	3	2	2	1	1	1	1	1	1	1	1	1	1	1	1	2
505	45.1	Positive	Male	9	2	2	1	1	1	1	1	1	2	1	2	1	2	1	2	3	2	1	1	2	1	1	1	1	1	2	1	1	1	2
506	0	Negative	Female	10	2	2	1	1	1	1	1	1	1	1	2	1	2	1	2	2	2	1	1	1	1	1	1	1	1	1	1	1	1	2
507	0.5	Negative	Male	10	2	2	2	2	2	2	2	1	3	1	2	1	3	1	3	2	2	1	1	2	1	1	1	1	1	1	1	1	1	1
508	2.5	Negative	Female	9	2	2	2	2	2	1	1	1	2	1	1	1	3	1	2	3	2	1	1	2	1	1	1	1	1	1	1	1	1	1
509	0.3	Negative	Male	9	2	2	1	1	1	1	1	1	3	1	3	1	3	1	2	2	2	1	2	2	1	1	1	1	1	1	1	1	1	1
510	0.7	Negative	Male	9	2	2	1	1	1	1	1	1	3	1	2	2	3	1	2	2	1	1	1	2	1	1	1	1	1	1	1	1	1	2
511	3.4	Negative	Female	9	2	2	1	1	1	1	1	1	2	1	3	1	3	3	2	2	2	1	1	2	1	1	1	1	1	1	1	1	1	1
512	3.5	Negative	Male	9	2	2	2	1	2	1	1	2	3	1	2	1	2	1	2	1	2	1	1	1	1	1	1	1	1	1	1	1	1	2
513	0.2	Negative	Male	10	2	2	1	1	1	1	2	1	3	1	3	1	3	2	2	2	2	2	1	2	1	1	1	1	1	1	1	1	1	1
514	0.3	Negative	Female	9	2	2	2	1	2	1	1	2	3	1	3	1	3	2	2	2	2	1	1	2	1	1	1	1	1	1	1	1	1	1
515	2.5	Negative	Male	9	1	1	1	2	2	1	1	2	3	1	1	1	3	2	3	3	2	1	1	1	1	1	1	1	1	1	1	1	1	1
516	0.1	Negative	Female	9	2	2	1	1	1	2	1	1	3	2	2	1	3	1	3	3	2	1	1	2	1	1	1	1	1	1	1	1	1	1
517	0.2	Negative	Male	9	2	2	1	1	1	1	1	1	3	1	3	1	2	1	2	3	2	1	1	2	1	1	1	1	1	1	1	1	1	1
518	1.3	Negative	Female	10	2	2	1	1	1	1	1	1	3	1	2	1	3	1	2	2	2	1	1	2	1	1	1	1	1	1	1	1	1	2
519	3.5	Negative	Male	10	2	2	1	1	1	1	1	1	3	1	2	1	3	1	2	2	2	1	1	1	1	1	1	1	1	1	1	1	1	1
520	17.5	Positive	Male	9	2	2	1	1	1	1	1	1	3	2	3	1	3	1	3	3	2	1	1	2	1	1	1	1	2	2	1	1	1	2
521	1.2	Negative	Male	10	2	2	1	1	1	1	1	1	3	1	3	1	3	1	2	3	2	1	1	2	1	1	1	1	2	1	1	1	1	1
522	0.4	Negative	Male	9	1	2	1	1	1	1	2	1	3	2	2	1	3	1	2	3	2	2	1	2	1	1	1	1	2	2	1	1	1	2
523	0.4	Negative	Male	10	2	2	2	1	2	1	1	1	3	2	3	1	3	1	3	2	2	1	1	2	1	1	2	1	2	1	1	1	1	2
524	0.1	Negative	Male	10	2	2	1	2	2	1	1	1	3	1	2	1	3	1	3	3	2	1	1	2	1	1	1	1	1	1	1	1	1	1
525	0.2	Negative	Male	10	1	1	2	2	2	1	1	1	3	1	3	1	3	2	2	3	2	1	1	2	1	1	1	1	2	1	1	1	1	2
526	0.6	Negative	Male	10	1	1	2	1	2	1	1	1	2	1	2	1	3	1	3	2	2	1	1	1	1	1	1	1	1	1	1	1	1	1
527	0.5	Negative	Male	9	2	2	1	1	1	1	1	1	1	1	3	1	3	1	2	3	2	1	1	2	1	1	1	1	2	1	2	1	1	2
528	0	Negative	Male	9	2	2	1	1	1	1	1	3	3	2	3	1	3	1	3	3	2	1	1	2	1	1	1	1	1	1	1	1	1	1
529	0.7	Negative	Male	10	1	1	1	1	1	1	1	1	3	1	3	1	3	2	2	3	2	2	1	2	1	1	1	1	1	1	1	1	1	1
530	0	Negative	Male	9	1	1	2	2	2	1	1	2	3	1	2	1	3	2	2	2	1	1	1	2	1	1	1	1	1	1	1	1	0	1
531	3.3	Negative	Male	9	2	2	2	1	2	1	1	1	3	2	2	1	3	2	2	2	2	1	1	2	1	1	2	1	2	1	1	1	1	1
532	2.8	Negative	Male	10	1	2	1	1	1	1	1	2	3	2	3	1	3	1	2	3	2	1	1	2	1	1	1	1	1	1	1	1	1	2
533	11.4	Positive	Male	9	2	2	1	1	1	1	1	1	1	1	2	2	3	1	1	2	2	1	1	1	1	1	1	1	1	1	1	1	1	1
534	0.4	Negative	Female	9	2	2	2	1	2	2	2	1	3	1	3	1	3	2	2	2	2	2	2	1	1	1	1	1	1	1	2	1	1	1
535	2.9	Negative	Female	10	2	2	1	1	1	1	1	3	3	2	2	1	3	2	2	2	2	1	1	2	1	1	1	1	1	1	1	1	1	1
536	0	Negative	Male	9	1	1	1	1	1	1	2	1	1	2	3	1	3	1	3	2	1	1	1	2	1	1	1	1	2	1	1	1	1	1
537	30.6	Positive	Female	9	2	2	1	1	1	1	1	1	3	2	3	1	3	1	3	3	2	1	2	2	1	1	1	1	1	1	1	1	1	1
538	5.9	Positive	Female	9	2	2	1	1	1	1	1	1	3	1	3	1	3	1	2	3	2	1	1	2	1	1	1	1	2	1	1	1	2	1
539	0.1	Negative	Male	10	2	2	1	1	1	1	1	1	2	1	2	1	2	2	3	2	2	1	2	2	1	1	1	1	1	1	1	1	1	1
540	3.4	Negative	Female	9	2	2	2	1	2	1	1	1	3	1	3	2	3	1	2	3	2	2	1	2	1	1	1	1	1	1	1	1	1	1
541	23.5	Positive	Female	10	2	2	1	1	1	1	1	1	3	1	3	1	3	2	2	3	2	1	2	2	1	1	1	1	1	1	1	1	1	1
542	83.4	Positive	Male	9	1	2	1	1	1	2	1	3	3	2	3	1	2	2	2	2	2	1	1	2	1	1	1	1	2	2	2	2	1	2
543	1.4	Negative	Female	9	2	2	1	1	1	2	1	2	3	1	3	1	3	1	3	3	2	1	1	2	1	1	1	1	1	1	1	1	1	1
544	0.1	Negative	Female	9	2	2	1	1	1	1	1	1	3	1	2	1	3	1	3	3	2	1	1	2	1	1	1	1	2	1	1	1	1	1
545	0.2	Negative	Male	9	2	2	1	1	1	2	1	1	3	1	1	1	3	1	3	3	2	1	1	2	1	1	1	1	1	1	1	1	1	1
546	0.1	Negative	Male	10	2	2	1	1	1	1	1	1	3	1	3	2	3	1	3	2	2	1	2	1	1	1	1	1	1	1	1	1	1	1
547	0.7	Negative	Female	10	2	2	1	1	1	1	1	1	3	1	3	1	2	2	3	2	2	1	1	2	1	1	1	1	1	1	1	1	1	2
548	0.3	Negative	Male	9	2	2	1	1	1	1	1	2	3	1	1	3	3	1	2	2	2	2	1	2	1	1	1	1	1	1	1	1	1	2
549	4	Positive	Female	9	2	2	1	1	1	1	1	1	3	1	3	1	2	1	2	2	2	1	1	1	1	1	1	1	1	2	1	1	1	1
550	0.4	Negative	Female	9	2	2	2	1	2	1	1	1	2	2	3	1	3	1	2	3	2	1	1	2	1	1	1	1	1	2	1	1	1	2
551	64.1	Positive	Female	9	2	2	1	1	1	1	1	1	3	1	2	1	1	1	3	2	2	1	1	2	1	1	1	1	1	1	1	1	1	1
552	0.4	Negative	Female	9	2	2	1	1	1	1	1	1	3	1	2	1	3	1	3	3	2	1	1	2	1	1	1	1	1	1	1	1	1	1
553	0.4	Negative	Male	10	1	1	1	1	1	1	1	1	3	1	3	1	3	2	2	2	2	1	1	1	1	1	1	1	1	1	1	1	1	1
554	0	Negative	Female	10	2	2	1	1	1	1	1	1	3	1	3	1	3	1	2	2	1	1	1	2	1	1	1	1	1	1	1	1	1	1
555	0	Negative	Male	9	2	2	1	1	1	1	1	1	3	1	3	1	1	1	3	2	2	2	2	2	1	1	1	1	1	1	1	1	1	1
556	3	Negative	Female	10	2	2	2	1	2	1	1	2	3	2	3	1	3	1	3	2	2	1	1	2	1	1	1	1	2	2	1	1	1	2
557	0.8	Negative	Female	10	1	1	1	1	1	1	1	1	3	1	2	1	3	1	2	3	2	1	1	2	1	1	1	1	1	1	1	1	1	2
558	0.5	Negative	Female	9	2	2	2	2	2	1	1	1	3	1	2	1	3	1	2	3	2	1	1	2	1	1	1	1	2	1	2	1	1	1
559	0	Negative	Male	9	1	1	1	1	1	1	1	3	3	1	1	1	3	1	3	3	1	1	1	2	1	1	1	1	1	2	2	1	1	2
560	0.4	Negative	Male	9	2	2	2	2	2	2	1	2	3	2	2	1	3	1	3	3	2	1	1	2	1	1	1	1	2	2	1	1	1	1
561	0	Negative	Female	10	2	2	2	2	2	1	2	2	3	1	2	3	1	1	3	3	1	1	1	1	1	1	1	1	1	1	1	1	1	1
562	0.2	Negative	Female	9	2	2	2	2	2	1	1	1	2	2	3	1	3	1	3	2	2	1	1	2	1	1	1	1	2	1	1	1	1	1
563	0.5	Negative	Male	10	1	2	1	1	1	1	1	1	3	2	2	1	3	1	2	2	2	1	1	1	1	1	1	1	1	1	1	1	1	2
564	0.3	Negative	Male	10	2	2	1	1	1	1	1	1	3	1	3	1	3	1	2	2	2	2	2	2	1	2	1	1	2	1	2	1	1	1
565	0.3	Negative	Male	9	2	2	2	2	2	1	1	1	3	1	3	2	2	1	2	2	2	1	1	2	1	1	1	1	1	1	1	1	1	1
566	0.1	Negative	Female	10	2	2	1	1	1	1	1	1	3	1	3	2	3	2	1	1	2	1	1	1	1	1	1	1	2	1	1	1	2	1
567	0.3	Negative	Male	9	2	2	1	1	1	1	1	1	3	2	1	1	3	1	2	2	2	1	1	1	1	1	1	1	1	1	1	1	1	1
568	1	Negative	Female	9	2	2	2	2	2	2	1	1	3	1	2	1	3	1	2	1	2	1	1	2	1	1	1	1	1	1	1	1	2	2
569	1.3	Negative	Female	9	2	2	1	1	1	1	1	1	3	1	3	1	2	1	2	2	2	1	1	2	1	1	1	1	1	1	1	1	1	1
570	1.5	Negative	Female	9	2	2	1	1	1	1	1	1	3	1	2	1	3	2	3	2	2	1	1	2	1	1	1	1	1	1	1	1	1	1
571	0.1	Negative	Male	10	2	2	1	1	1	1	1	1	2	1	3	1	3	1	2	1	2	1	1	2	1	1	1	1	2	1	1	1	1	1
572	0	Negative	Female	10	2	2	1	1	1	1	1	1	3	2	3	2	3	1	3	3	2	1	1	2	1	1	1	1	1	1	1	1	1	1
573	28.5	Positive	Male	10	2	2	1	1	1	1	1	1	2	2	2	1	3	1	1	2	2	1	1	2	1	1	1	2	2	2	1	1	1	2
574	0.1	Negative	Male	9	1	2	1	1	1	1	1	1	3	2	3	1	3	1	3	3	1	2	1	1	1	1	1	1	1	1	1	1	1	2
575	0.6	Negative	Female	10	2	2	1	1	1	1	1	1	2	1	3	1	3	2	3	2	2	1	1	2	1	1	1	1	1	1	1	1	1	1
576	4.2	Positive	Female	10	2	2	2	2	2	1	1	1	3	1	3	1	3	1	3	3	2	2	1	1	1	1	1	1	1	1	1	1	1	1
577	0.4	Negative	Male	9	1	2	1	1	1	1	1	1	3	2	2	1	3	1	2	3	2	1	1	2	1	1	1	1	1	1	1	1	2	1
578	0	Negative	Male	10	2	2	1	1	1	1	1	2	3	2	2	1	3	1	2	2	2	1	1	1	1	1	1	1	1	1	1	1	1	2
579	0.5	Negative	Male	10	2	2	1	1	1	1	1	1	3	2	3	1	3	1	3	2	2	1	1	1	1	1	1	1	1	1	1	1	1	1
580	5.1	Positive	Male	9	2	2	1	2	2	1	1	1	3	1	3	1	2	1	3	2	2	1	1	2	2	1	1	1	2	1	1	1	1	2
581	2.3	Negative	Male	10	2	2	1	1	1	2	2	2	3	1	2	1	3	2	3	2	2	1	1	2	1	1	1	1	2	2	1	1	1	1
582	0.5	Negative	Male	9	2	2	1	1	1	1	1	1	3	2	1	1	3	1	3	2	2	2	1	2	1	1	1	1	1	1	1	1	1	2
583	0.4	Negative	Male	9	2	2	1	1	1	2	1	1	1	1	3	3	3	2	2	3	2	1	1	2	1	1	1	1	1	1	1	1	1	1
584	0.1	Negative	Female	9	2	2	1	1	1	1	1	1	1	1	3	1	3	1	1	2	2	2	1	1	1	1	1	1	1	1	1	1	1	1
585	0.6	Negative	Male	9	2	2	1	1	1	1	2	1	3	2	2	1	3	1	3	3	2	1	1	2	1	1	1	1	1	1	1	1	1	1
586	25.7	Positive	Female	9	2	2	1	1	1	1	1	1	3	1	2	2	3	1	3	3	2	1	1	2	1	1	1	1	1	1	1	1	1	1
587	0.4	Negative	Male	9	1	1	1	1	1	1	1	1	3	1	3	1	3	1	3	3	2	1	1	1	1	1	1	1	1	1	1	1	1	1
588	0.4	Negative	Female	9	2	2	1	1	1	1	1	1	3	2	1	1	2	1	1	3	2	1	2	1	1	1	1	1	1	1	1	1	1	1
589	0.1	Negative	Male	9	2	2	1	1	1	1	1	1	2	1	3	1	3	1	1	3	2	1	1	1	1	1	1	1	1	1	1	1	1	1
590	0.2	Negative	Female	9	2	2	1	1	1	1	1	2	3	1	2	1	3	1	3	2	2	1	1	2	1	1	1	1	1	1	1	1	1	2
591	0.1	Negative	Female	10	1	2	1	1	1	1	1	1	3	1	3	1	3	1	2	2	2	1	1	2	1	1	1	1	1	1	1	1	1	1
592	1.5	Negative	Male	9	2	2	2	2	2	1	1	1	2	2	3	1	2	1	2	2	2	1	2	2	1	1	1	1	1	1	1	1	1	1
593	0.5	Negative	Male	9	1	1	2	2	2	1	1	1	3	2	2	1	3	1	2	3	2	1	1	1	1	1	1	1	1	1	1	1	1	1
594	0.3	Negative	Male	9	2	2	2	2	2	1	1	2	2	1	2	1	3	2	2	3	2	2	1	2	1	1	2	1	1	1	1	1	1	1
595	13.8	Positive	Female	9	2	2	2	2	2	1	1	4	3	2	2	1	3	2	3	2	2	1	1	2	1	1	1	1	1	1	1	1	1	1
596	0.4	Negative	Female	9	2	2	2	1	2	1	1	1	1	1	3	1	3	1	2	2	2	1	1	2	1	1	1	1	1	1	1	1	1	1
598	12.1	Positive	Male	10	2	2	1	1	1	1	1	1	1	1	1	1	1	1	1	1	2	1	1	1	1	1	1	1	1	1	1	1	1	1
599	0.4	Negative	Male	9	1	1	2	2	2	1	1	1	3	2	2	1	3	1	3	3	2	1	1	2	1	1	1	1	1	1	1	1	1	1
600	0.2	Negative	Male	10	2	2	1	1	1	1	1	1	3	2	2	2	2	1	2	2	2	1	1	1	1	1	1	1	1	1	1	1	1	1
601	22	Positive	Female	9	2	2	1	1	1	1	1	1	3	1	3	1	3	1	2	3	2	1	1	2	1	1	1	1	1	1	1	1	1	1
602	0.3	Negative	Female	9	2	2	1	1	1	1	1	1	2	1	3	1	2	2	2	2	2	1	1	2	1	1	1	1	1	1	1	1	1	1
603	0.1	Negative	Female	9	1	1	1	1	1	1	1	1	3	2	3	1	3	1	3	3	2	1	1	1	1	1	1	1	1	1	1	1	1	1
604	3.1	Negative	Female	9	1	1	2	2	2	2	1	1	3	1	3	1	3	3	3	3	2	1	1	2	1	1	1	1	2	1	1	1	2	1
605	44.1	Positive	Female	9	2	2	1	1	1	1	1	1	3	1	3	1	3	1	2	2	2	1	1	2	1	1	1	1	1	1	1	1	1	1
606	19.8	Positive	Male	9	2	2	1	1	1	1	1	1	2	1	2	2	2	3	3	1	2	2	2	2	1	1	1	1	1	1	1	1	1	1
607	27	Positive	Male	9	1	2	1	1	1	1	1	1	3	1	3	1	3	1	2	2	2	1	2	1	3	1	1	1	1	1	1	1	1	2
608	0.3	Negative	Male	9	1	1	1	1	1	1	1	1	3	2	3	1	3	2	2	2	2	1	1	2	1	1	1	1	1	1	1	1	1	1
609	1.4	Negative	Male	10	2	2	2	1	2	2	2	1	2	2	3	2	3	1	2	3	2	1	1	1	1	1	1	1	1	1	1	1	1	1
610	0.3	Negative	Male	9	1	2	2	2	2	1	1	1	3	2	1	1	3	1	2	3	2	1	1	2	1	1	2	1	1	1	1	1	1	2
611	0.2	Negative	Female	10	2	2	1	1	1	2	1	1	3	2	2	1	3	2	3	2	2	1	2	2	1	1	1	1	2	1	1	1	1	2
612	17	Positive	Male	9	2	2	1	1	1	1	1	1	3	1	1	1	3	1	2	2	2	1	1	1	1	1	1	1	1	1	1	1	1	1
613	1	Negative	Female	9	2	2	1	1	1	1	1	1	1	1	1	1	3	1	3	2	2	1	1	1	1	1	1	1	2	2	1	1	1	1
614	3.4	Negative	Male	9	2	2	1	1	1	1	1	2	3	1	2	1	3	1	3	2	2	1	1	2	1	1	1	1	2	2	1	1	1	1
615	1.2	Negative	Male	9	2	2	1	1	1	1	1	2	3	1	2	1	3	1	2	2	2	1	1	2	1	1	1	1	1	1	1	1	1	2
616	0.5	Negative	Female	10	2	2	2	2	2	1	2	1	3	1	3	1	3	1	2	2	2	1	2	2	1	1	1	1	1	1	1	1	1	2
617	1	Negative	Male	9	1	1	2	1	2	1	1	1	3	2	2	1	1	1	3	2	2	1	1	2	1	1	1	1	1	1	1	1	1	2
618	0.1	Negative	Male	10	1	2	1	1	1	1	1	1	3	2	2	1	2	1	2	3	2	1	1	2	1	1	1	1	2	2	2	1	1	1
619	0.5	Negative	Female	9	2	2	1	1	1	1	1	1	3	1	3	1	2	1	2	3	2	1	1	2	1	1	1	1	1	1	1	1	1	1
620	12.2	Positive	Male	9	2	2	1	1	1	1	1	1	3	2	3	1	2	1	3	3	1	1	1	2	1	1	1	1	1	1	1	1	1	2
621	0.6	Negative	Female	9	2	1	2	1	2	1	1	1	3	1	2	1	3	1	3	2	2	1	1	2	1	1	1	1	1	1	1	1	1	1
622	0.5	Negative	Female	9	2	2	1	1	1	1	1	1	1	1	3	1	3	1	2	1	2	1	1	1	1	1	1	1	1	1	1	1	1	1
623	0.2	Negative	Female	9	2	2	1	1	1	1	1	1	2	1	1	1	3	1	2	3	2	1	1	2	1	1	1	1	2	2	1	1	2	1
624	0.5	Negative	Female	9	2	2	1	2	2	1	1	2	2	1	2	1	3	1	2	3	2	1	1	2	1	1	1	1	1	1	1	1	1	1
625	11.3	Positive	Female	9	2	2	2	2	2	2	1	1	3	2	3	2	3	1	1	3	2	1	2	2	1	1	1	1	2	1	2	1	1	1
626	28.3	Positive	Male	9	2	2	2	2	2	2	1	2	3	2	1	2	3	1	3	2	2	1	1	2	1	1	1	1	1	1	1	1	1	2
627	0	Negative	Female	9	1	1	2	2	2	1	1	2	3	2	2	1	3	2	3	3	2	2	1	2	1	1	1	2	2	1	1	1	1	1
628	0.3	Negative	Female	10	2	2	2	1	2	1	2	2	3	1	2	1	3	2	3	3	2	1	1	2	1	1	1	1	1	1	1	1	1	2
629	3.5	Negative	Male	10	1	2	1	1	1	1	1	1	1	2	3	2	3	1	3	1	2	1	1	1	1	1	1	1	1	1	1	1	1	1
630	0.3	Negative	Male	10	2	2	1	1	1	1	1	1	3	1	2	1	3	1	1	3	2	1	1	2	1	1	1	1	1	1	1	1	1	1
631	3.1	Negative	Female	10	2	2	1	1	1	1	2	1	3	1	3	1	3	1	3	1	2	1	1	1	1	1	1	1	1	1	1	1	1	1
632	3.5	Negative	Male	9	1	1	1	1	1	1	1	1	3	1	3	1	3	1	1	1	2	2	1	1	1	1	1	1	1	1	1	1	1	2
633	0.3	Negative	Female	9	2	1	1	1	1	1	1	1	2	1	3	1	3	1	2	2	2	2	1	2	1	1	1	1	1	1	1	1	2	2
634	0.4	Negative	Male	9	1	1	2	2	2	1	1	1	3	1	3	1	3	2	3	1	2	1	1	2	1	1	1	1	1	1	1	1	1	1
635	3	Negative	Male	9	2	2	2	1	2	1	1	2	1	2	2	1	3	1	3	1	1	1	1	2	1	1	1	1	1	1	1	1	1	1
636	3.2	Negative	Female	9	2	2	2	2	2	1	1	1	3	1	3	1	1	2	1	2	2	2	1	1	1	1	1	1	1	1	1	1	1	1
637	0.3	Negative	Female	9	2	2	1	1	1	1	1	1	2	2	3	1	3	1	2	2	2	1	1	1	1	1	1	1	1	1	1	1	1	1
638	0.2	Negative	Male	10	2	2	1	1	1	1	1	1	3	1	3	1	3	2	3	2	2	1	1	1	1	1	1	1	1	1	1	1	1	1
639	3.1	Negative	Female	9	2	2	1	1	1	1	1	1	3	1	3	1	3	1	2	3	2	1	1	1	1	1	1	1	2	1	1	1	1	2
640	3.3	Negative	Female	9	2	2	2	2	2	2	1	2	3	2	2	2	1	1	2	1	2	2	1	2	1	2	1	1	2	1	1	1	1	2
641	0	Negative	Male	10	1	1	1	1	1	1	1	1	3	2	2	1	3	1	3	3	1	1	1	2	1	1	1	1	1	1	1	1	1	1
642	0.5	Negative	Male	10	2	2	1	1	1	1	1	1	2	2	3	1	3	1	3	2	2	1	1	2	1	1	1	1	1	1	1	1	1	1
643	0.4	Negative	Male	10	2	2	1	1	1	1	1	1	3	1	3	1	3	1	2	2	2	1	1	1	1	1	1	1	1	1	1	1	1	1
644	0.2	Negative	Male	10	2	2	1	1	1	1	1	1	2	1	3	1	3	1	2	1	2	1	2	1	1	1	1	1	1	1	2	1	1	1
645	0	Negative	Female	10	2	2	1	1	1	1	1	2	3	2	3	1	3	1	3	2	2	1	2	2	1	1	1	1	1	1	1	1	1	1
646	11.8	Positive	Male	10	2	2	2	1	2	1	1	2	3	1	3	1	2	1	2	1	2	1	1	2	1	1	1	1	1	1	1	1	1	2
647	3.2	Negative	Male	9	2	2	1	1	1	1	1	2	3	1	3	1	3	1	3	2	2	1	1	2	1	1	1	1	2	1	1	1	1	1
648	0.3	Negative	Male	10	2	2	1	1	1	1	1	1	3	2	3	1	3	1	3	3	2	1	1	2	1	1	1	1	1	1	1	1	1	1
649	0.2	Negative	Male	10	1	1	1	1	1	1	1	1	1	1	3	2	3	1	1	1	2	2	2	1	1	1	1	1	2	1	1	1	1	1
650	3.1	Negative	Female	9	2	2	1	1	1	1	1	1	3	2	2	3	2	1	2	2	2	1	1	2	1	1	1	1	2	2	1	1	1	2
651	24.6	Positive	Female	7	2	2	1	1	1	1	1	1	2	1	2	1	3	1	2	2	2	1	1	2	1	1	1	1	1	1	1	1	1	1
652	0.3	Negative	Male	10	2	2	1	1	1	1	1	1	1	2	1	1	3	2	2	2	1	1	1	2	1	1	1	1	2	1	1	1	1	1
653	0.2	Negative	Male	9	2	2	1	1	1	1	1	1	2	1	3	1	3	2	2	2	2	1	1	2	1	1	1	1	1	1	1	1	1	1
654	0	Negative	Male	9	2	2	1	1	1	1	1	3	3	1	2	1	3	1	2	2	2	1	1	2	1	1	1	1	1	1	2	1	1	2
655	3	Negative	Female	10	2	2	1	1	1	1	1	1	2	1	3	2	3	1	2	2	2	1	1	2	1	1	1	1	2	1	1	1	1	2
656	0.1	Negative	Male	9	2	2	2	2	2	1	2	1	3	1	2	2	3	1	2	2	2	1	1	2	1	1	1	1	1	1	1	1	1	1
657	0.4	Negative	Male	9	2	2	1	1	1	1	1	1	1	1	3	2	1	1	3	2	1	1	2	2	1	1	1	1	1	1	1	1	1	1
658	2.7	Negative	Female	9	1	2	2	2	2	1	1	1	2	2	3	1	3	1	2	3	2	1	1	1	1	1	1	1	2	1	1	1	1	2
659	1.8	Negative	Male	10	2	2	1	1	1	1	1	1	2	1	3	1	3	1	3	2	2	1	1	1	1	1	2	1	2	2	1	1	1	1
660	0.1	Negative	Female	10	2	2	1	1	1	1	1	2	2	1	2	1	3	1	3	2	1	1	1	1	1	1	1	1	2	2	1	1	1	2
661	0.1	Negative	Male	11	1	2	1	1	1	1	1	2	3	1	3	2	3	1	2	2	2	1	1	2	1	1	1	1	1	1	1	1	1	1
662	0.4	Negative	Male	9	2	2	1	1	1	2	2	1	2	1	1	1	3	1	2	3	2	1	1	2	2	1	1	1	1	1	1	1	1	1
663	37.4	Positive	Female	9	2	2	1	1	1	1	1	1	3	1	3	2	3	2	2	2	2	1	1	2	1	1	1	1	1	1	1	1	1	1
664	1	Negative	Male	9	2	2	1	1	1	1	1	1	2	1	2	1	3	1	2	2	2	1	1	2	1	1	1	1	1	1	1	1	1	1
665	0.2	Negative	Female	9	2	2	1	1	1	1	1	2	3	1	2	1	3	1	2	2	1	1	1	1	2	1	1	1	1	1	1	1	1	1
666	0.5	Negative	Female	10	2	2	2	1	2	2	1	1	1	1	3	1	3	2	2	2	2	1	1	2	1	1	1	1	2	1	1	1	1	1
667	0.2	Negative	Female	10	2	2	1	1	1	2	2	1	1	1	3	3	3	2	2	2	2	1	1	2	1	1	1	1	1	1	1	1	1	1
668	3.5	Negative	Female	9	2	2	1	1	1	1	1	1	3	1	3	2	2	2	2	2	2	2	1	2	1	1	1	1	1	1	1	1	1	1
669	1.2	Negative	Female	9	2	2	1	1	1	1	1	1	2	1	2	1	3	1	2	2	2	1	1	1	1	1	1	1	1	1	1	1	1	1
670	0.1	Negative	Female	10	2	2	1	1	1	1	1	1	3	1	3	1	3	1	1	1	2	1	1	1	1	1	1	1	1	1	2	1	1	1
671	0.6	Negative	Female	9	1	1	2	2	2	1	1	1	3	1	2	1	3	1	1	3	2	2	1	2	1	1	1	1	1	1	1	1	1	1
672	0.9	Negative	Female	10	2	2	2	2	2	1	1	1	3	1	1	1	3	1	2	2	2	1	1	1	1	1	1	1	1	1	1	1	1	1
673	18.2	Positive	Male	9	2	2	1	1	1	1	2	1	2	1	1	3	2	1	3	1	2	2	1	1	1	1	1	1	1	1	1	1	1	1
674	0.3	Negative	Male	9	2	2	1	1	1	1	1	1	3	1	1	2	3	1	2	2	2	1	1	2	1	1	1	1	2	1	1	1	1	1
675	21.7	Positive	Male	10	2	2	1	1	1	1	1	1	3	1	3	1	3	1	2	2	2	1	2	2	1	1	1	1	1	1	1	1	1	1
676	3.3	Negative	Female	9	2	2	1	1	1	1	1	1	3	2	3	1	3	1	3	3	1	1	1	2	1	1	1	1	1	1	1	1	2	2
677	1.3	Negative	Male	9	2	2	1	1	1	1	2	1	3	1	1	1	3	1	2	2	2	2	1	2	1	1	1	1	1	1	1	1	1	2
678	1.6	Negative	Male	9	1	1	2	1	2	1	1	2	3	2	1	1	3	1	2	2	2	1	1	2	1	1	1	1	1	1	1	1	1	1
679	15.4	Positive	Male	9	2	2	1	1	1	1	1	1	1	2	3	1	2	1	1	2	2	2	1	2	1	1	1	1	1	1	1	1	1	2
680	0.1	Negative	Male	9	2	2	1	1	1	1	2	1	3	2	2	1	3	1	3	2	2	1	1	1	1	1	1	1	1	1	1	1	1	1
681	0.6	Negative	Female	9	2	2	1	1	1	1	1	1	3	1	2	1	3	2	3	2	2	2	1	2	1	1	1	1	1	1	1	1	1	2
682	0.2	Negative	Male	10	2	2	2	2	2	2	1	2	3	2	2	1	3	1	2	3	2	1	1	2	1	1	1	1	1	1	1	1	1	1
683	0.2	Negative	Male	9	2	2	1	1	1	1	1	2	3	1	2	1	2	1	2	3	2	1	1	2	1	1	1	1	1	1	1	1	1	2
684	0.9	Negative	Female	9	2	2	1	1	1	1	1	1	3	1	3	1	3	2	2	2	2	1	1	2	1	1	1	1	1	1	1	1	1	1
685	0.7	Negative	Male	10	2	2	1	1	1	1	1	3	3	2	2	1	3	1	2	1	2	1	1	2	1	1	1	1	1	1	1	1	1	1
686	0.3	Negative	Male	10	1	2	2	2	2	1	1	1	3	2	2	1	3	1	2	2	2	1	1	2	1	1	2	1	1	1	1	1	1	1
687	1	Negative	Female	9	1	1	1	1	1	1	2	1	3	2	2	1	2	1	2	3	2	1	1	2	1	1	1	1	1	1	1	1	1	1
688	0.2	Negative	Male	10	1	2	1	1	1	1	1	1	3	1	3	1	3	1	3	2	2	1	1	2	1	1	1	1	1	1	1	1	2	1
689	0	Negative	Female	9	2	2	1	1	1	1	1	2	3	2	3	3	3	1	2	2	2	1	1	1	1	1	1	1	1	1	1	1	2	1
690	0.2	Negative	Male	10	2	2	2	1	2	1	1	3	3	1	3	3	2	1	1	1	2	1	1	2	1	1	1	1	1	1	1	1	1	2
691	0.2	Negative	Male	9	2	2	1	1	1	1	1	1	2	2	3	1	3	2	2	1	2	1	1	1	1	1	1	1	1	1	1	1	1	1
692	3.3	Negative	Female	9	2	2	2	2	2	2	1	2	1	2	3	1	3	2	1	2	2	1	1	2	1	2	1	1	2	2	1	1	1	2
693	0.2	Negative	Male	9	2	2	1	1	1	1	1	1	3	1	3	1	3	1	2	3	2	1	1	2	1	1	1	1	1	1	1	1	1	1
694	0.1	Negative	Male	9	1	1	2	2	2	2	1	1	3	2	3	1	3	1	3	2	2	1	1	2	1	1	1	1	1	1	1	1	1	2
695	0.4	Negative	Female	9	2	2	1	1	1	1	1	1	3	2	3	1	3	1	2	2	2	1	1	2	1	1	1	1	1	1	1	1	1	1
696	0.2	Negative	Female	9	1	1	2	1	2	1	1	1	3	1	3	2	1	1	3	3	2	1	1	2	1	1	1	1	1	1	1	1	1	1
698	0.3	Negative	Female	8	2	1	2	2	2	1	1	1	3	2	3	1	3	1	2	3	2	1	1	2	1	1	1	1	1	1	1	1	1	1
699	0.3	Negative	Female	9	2	2	1	1	1	1	1	2	3	2	2	1	3	2	2	2	2	1	1	2	1	1	1	1	1	1	1	1	1	1
700	3.3	Negative	Male	8	2	2	2	1	2	1	1	2	3	1	2	1	3	1	1	1	2	1	1	1	1	1	1	1	1	1	1	1	1	1
701	3.3	Negative	Female	8	2	2	1	1	1	1	1	1	3	2	2	1	3	1	2	2	2	1	1	2	1	1	1	1	1	1	1	1	1	1
703	18	Positive	Male	8	2	2	2	2	2	1	1	1	2	2	3	1	3	1	3	3	2	1	1	2	1	1	1	1	1	1	1	1	1	2
704	2.7	Negative	Male	9	2	2	1	1	1	1	1	1	2	1	2	2	3	1	2	2	2	1	1	2	1	1	1	1	1	1	1	1	1	1
705	0.8	Negative	Male	8	2	2	1	1	1	1	1	1	2	2	3	2	3	1	2	2	2	2	1	2	1	1	1	1	1	1	1	1	1	2
707	1.1	Negative	Male	9	2	2	1	1	1	1	1	1	1	1	3	1	3	3	3	2	2	1	1	2	1	1	1	1	2	1	2	1	1	1
709	3.2	Negative	Female	8	1	2	1	2	2	1	1	3	3	2	3	1	1	1	3	2	2	1	1	2	1	1	1	1	1	1	1	1	1	1
710	0.5	Negative	Male	8	2	2	1	1	1	1	1	1	3	1	3	1	3	1	3	2	2	1	1	1	1	1	1	1	1	1	1	1	1	1
711	0.3	Negative	Female	8	2	2	1	1	1	1	1	1	3	1	3	1	3	1	3	2	1	1	2	2	1	1	1	1	1	1	1	1	1	2
712	0.5	Negative	Male	8	2	2	1	1	1	1	1	1	3	2	2	1	3	1	1	2	2	1	1	2	1	1	1	1	1	1	1	1	1	2
713	3.2	Negative	Male	8	2	2	2	1	2	1	1	1	2	2	2	1	3	1	2	2	2	1	2	2	1	1	1	1	1	1	1	1	1	1
714	0.4	Negative	Male	9	2	2	1	1	1	1	1	2	3	1	2	1	3	1	3	2	2	1	1	2	1	1	1	1	1	1	1	1	1	1
715	0.1	Negative	Male	8	2	2	2	2	2	1	1	1	3	1	2	2	3	1	2	2	2	2	1	2	1	1	1	1	1	2	1	1	1	1
716	3.3	Negative	Female	8	1	1	1	1	1	1	1	1	2	1	2	1	3	1	2	2	2	1	1	2	1	1	1	1	1	1	1	1	1	1
717	0.1	Negative	Female	9	2	2	1	2	2	1	1	1	1	1	2	1	3	1	2	2	2	1	1	2	1	1	1	1	1	1	1	1	1	1
719	0.9	Negative	Female	8	1	2	1	2	2	1	1	1	3	1	2	1	3	1	3	2	2	1	1	2	1	1	1	1	1	1	1	1	1	1
720	0.3	Negative	Female	9	1	1	2	1	2	1	1	1	3	2	3	1	3	1	2	3	2	1	2	2	1	1	1	1	1	2	2	1	1	1
721	14.7	Positive	Female	9	2	1	2	2	2	1	1	1	2	1	2	1	3	2	3	3	2	1	2	2	1	1	1	1	1	1	1	1	1	2
722	0.3	Negative	Male	8	2	2	1	1	1	1	1	1	2	1	3	1	3	1	3	3	2	1	2	1	1	1	1	1	2	2	1	1	1	1
723	0.4	Negative	Male	9	2	2	2	2	2	1	1	1	2	2	2	1	3	1	2	1	2	1	1	1	1	1	1	1	1	1	1	1	1	2
724	0.2	Negative	Male	8	2	2	1	1	1	1	1	1	2	1	3	2	3	1	1	3	2	1	1	2	1	1	1	1	2	1	1	1	1	1
725	0.4	Negative	Female	9	2	2	1	1	1	1	1	1	3	2	2	1	3	1	2	2	2	1	1	2	1	1	1	1	1	1	1	1	1	2
726	2.3	Negative	Female	8	2	2	1	2	2	1	1	1	3	2	2	1	3	2	3	3	2	1	1	2	1	1	1	1	1	1	1	1	1	2
727	2	Negative	Female	8	2	2	1	1	1	1	1	1	2	2	2	1	3	1	2	2	2	1	1	2	1	1	1	1	2	1	1	1	1	1
728	0.4	Negative	Male	8	1	2	2	2	2	1	1	3	3	2	3	1	3	1	2	3	2	1	1	2	1	1	1	1	1	1	2	1	1	2
729	0.3	Negative	Female	9	2	2	1	1	1	1	1	1	3	2	3	1	3	1	3	2	2	1	1	2	1	1	1	1	1	1	1	1	1	1
730	3.7	Negative	Male	9	2	2	1	1	1	1	1	3	3	2	2	2	2	1	2	3	2	1	2	1	1	1	1	1	1	1	1	1	1	2
731	0.1	Negative	Female	8	2	2	1	1	1	1	1	1	2	2	1	1	3	1	3	2	1	1	1	1	1	1	1	1	1	1	1	1	1	1
732	0	Negative	Female	9	2	2	1	1	1	1	1	1	3	1	2	1	2	1	2	3	2	1	2	1	1	1	1	1	2	1	2	1	1	1
733	0.1	Negative	Female	8	1	2	1	1	1	1	1	1	3	2	3	2	2	1	2	2	2	1	2	2	1	1	1	1	2	1	1	1	1	2
734	3	Negative	Female	8	2	2	1	2	2	1	1	1	3	2	2	1	3	1	2	2	2	2	1	1	1	1	2	1	2	1	1	1	1	1
735	0.2	Negative	Male	9	2	2	1	1	1	1	2	1	3	1	3	1	2	1	3	3	2	1	1	1	1	1	1	1	1	2	1	1	1	1
736	3.2	Negative	Female	9	2	2	1	1	1	1	1	1	2	2	3	1	3	1	2	2	2	1	1	2	1	1	1	1	2	1	2	1	1	2
737	42.4	Positive	Male	9	2	2	1	1	1	1	1	1	3	2	2	2	3	1	3	1	2	1	1	2	1	1	1	1	2	1	2	1	1	1
738	26.8	Positive	Male	8	1	1	1	1	1	1	1	1	3	2	2	1	3	1	3	2	2	1	1	2	1	1	1	1	1	1	1	1	1	1
739	0	Negative	Male	9	2	2	1	1	1	1	1	1	1	1	3	1	3	2	2	3	2	1	1	2	1	1	1	1	1	2	1	1	1	1
740	0.1	Negative	Male	8	2	2	1	1	1	1	1	1	2	1	2	2	2	1	2	3	2	2	2	1	1	1	1	1	1	1	1	1	2	1
741	1.8	Negative	Male	9	2	2	1	1	1	1	1	1	3	1	3	1	3	1	3	2	2	1	1	2	1	1	1	1	2	1	1	1	1	2
742	0	Negative	Male	8	2	2	1	1	1	1	1	1	3	2	2	1	2	1	3	3	2	1	1	2	1	1	1	1	1	2	1	1	1	1
743	0.3	Negative	Male	9	2	2	2	2	2	1	2	1	2	2	3	1	3	2	2	2	2	1	1	1	1	1	1	1	1	2	1	1	1	2
744	33	Positive	Female	8	2	2	1	1	1	1	1	1	3	1	3	1	3	1	2	2	2	1	2	2	1	1	1	1	1	1	1	1	1	1
745	36.7	Positive	Male	8	1	2	2	2	2	2	2	2	3	2	2	1	3	1	1	1	2	1	1	1	1	1	1	1	1	1	1	1	1	2
746	0	Negative	Female	8	2	2	1	1	1	1	1	2	3	1	3	1	3	1	1	2	2	1	1	2	3	3	3	3	1	1	1	1	1	1
747	0.2	Negative	Male	8	2	2	1	1	1	1	1	1	3	2	1	1	3	2	2	2	1	1	1	2	1	1	1	1	2	1	1	1	1	1
748	3.3	Negative	Male	9	2	2	2	2	2	1	1	2	3	1	3	1	3	1	3	3	2	2	1	1	1	1	2	1	1	1	1	1	1	1
750	0.4	Negative	Female	9	2	2	1	1	1	1	1	1	2	1	2	1	3	1	2	2	2	1	1	1	1	1	1	1	1	1	1	1	1	2
751	48.5	Positive	Female	10	1	2	1	1	1	1	1	1	3	1	3	1	3	1	2	3	2	1	1	2	1	1	1	1	1	1	1	1	2	1
752	16.5	Positive	Male	8	1	2	2	1	2	1	1	2	3	2	1	1	3	1	2	2	2	1	1	2	1	1	1	1	2	1	1	1	1	2
753	0	Negative	Female	8	2	2	1	1	1	1	1	1	1	2	3	2	3	1	1	1	1	1	1	1	1	1	1	1	2	1	1	1	1	1
754	2	Negative	Male	9	1	1	2	1	2	1	1	1	3	2	2	1	2	1	2	2	2	1	1	2	1	1	1	1	1	1	1	1	1	2
755	0.3	Negative	Female	8	2	2	1	1	1	1	1	1	3	1	3	1	3	1	3	3	2	1	1	2	1	1	1	1	1	1	1	1	1	1
757	0.9	Negative	Male	8	2	2	1	1	1	1	1	3	3	2	3	2	3	1	3	1	2	1	1	1	2	2	1	1	2	1	2	1	1	2
758	0.3	Negative	Female	9	2	2	2	2	2	1	1	1	3	1	3	1	3	1	2	3	2	1	1	1	1	1	1	1	1	1	1	1	1	1
759	0.4	Negative	Female	8	2	2	1	1	1	1	1	1	3	2	2	1	3	1	3	3	2	1	1	2	1	1	1	1	1	1	1	1	1	1
760	0.4	Negative	Male	9	2	2	1	1	1	1	1	1	2	2	3	1	3	1	3	2	2	1	1	2	1	1	1	1	1	1	1	1	1	1
761	0.3	Negative	Male	8	2	2	2	1	2	1	1	1	3	1	3	1	2	1	3	3	2	1	1	2	1	1	1	1	1	1	1	1	1	1
762	0.1	Negative	Female	9	2	2	1	1	1	1	1	1	1	1	3	1	3	1	3	2	2	1	1	2	1	1	1	1	1	1	1	1	1	1
763	0.1	Negative	Male	8	2	2	1	1	1	1	1	2	2	1	2	1	3	1	2	2	2	1	1	2	1	1	1	1	1	1	1	1	1	1
764	0	Negative	Male	8	1	2	2	1	2	1	2	1	3	1	2	1	3	1	3	2	2	1	1	1	1	1	1	1	1	2	1	1	1	1
765	0.1	Negative	Female	9	2	2	1	1	1	1	1	2	2	2	3	1	3	1	1	3	2	1	1	2	1	1	1	1	1	1	1	1	1	2
766	0.7	Negative	Female	8	2	2	1	1	1	1	1	1	3	2	2	1	3	1	3	3	2	1	1	2	1	1	1	1	1	1	1	1	1	1
767	0.3	Negative	Male	8	2	2	2	1	2	2	2	1	3	1	2	1	3	1	2	3	2	1	1	2	2	1	1	1	2	1	1	1	1	1
768	0	Negative	Female	8	2	2	1	1	1	1	1	4	3	1	3	2	2	2	2	2	2	2	1	2	1	1	1	1	1	1	1	1	1	1
769	0.2	Negative	Female	9	2	2	1	1	1	1	1	1	3	1	3	2	3	3	3	2	2	1	2	2	1	1	1	1	2	1	1	1	1	2
770	0.2	Negative	Female	9	1	2	1	1	1	1	1	1	3	2	1	1	3	2	2	3	2	1	1	2	1	1	1	1	1	1	1	1	1	1
771	0.2	Negative	Male	8	2	2	1	1	1	1	1	1	3	1	3	1	3	1	3	3	2	1	1	1	1	1	1	1	2	1	2	1	1	2
772	13	Positive	Male	9	2	2	1	1	1	1	1	1	3	2	3	2	3	1	3	2	2	1	1	1	1	1	1	1	1	1	1	1	1	2
773	0.1	Negative	Female	8	2	2	1	1	1	1	1	2	3	2	2	1	2	1	2	3	2	1	2	1	1	1	1	1	1	1	1	1	1	2
774	4.9	Positive	Female	8	1	2	1	1	1	1	1	1	3	1	3	1	3	1	1	3	2	1	1	2	1	1	1	1	1	1	1	1	1	1
775	0.8	Negative	Female	9	1	1	1	1	1	1	1	1	3	2	1	1	3	2	2	2	2	1	1	2	1	1	1	1	1	1	1	1	1	1
776	0.9	Negative	Male	8	1	2	2	2	2	2	1	1	3	1	3	1	3	1	2	2	2	1	1	2	1	1	1	1	2	1	1	1	1	2
777	0.4	Negative	Female	8	1	1	2	2	2	1	1	1	1	1	3	1	3	1	3	2	2	1	1	2	1	1	1	1	1	1	1	1	1	1
778	0.2	Negative	Female	8	2	2	1	1	1	1	1	1	3	2	3	1	3	1	2	2	2	1	1	1	1	1	1	1	1	1	1	1	1	2
779	0.5	Negative	Female	8	2	2	1	2	2	1	1	1	1	2	1	1	3	2	2	3	2	1	1	2	1	1	1	1	2	1	1	1	1	2
780	1	Negative	Male	8	2	2	2	2	2	1	1	1	3	2	3	1	3	2	3	3	2	1	1	2	1	1	1	1	1	1	1	1	1	1
781	3.3	Negative	Male	8	2	2	1	1	1	1	1	1	1	1	3	3	2	1	3	2	2	1	1	1	1	1	1	1	2	1	1	1	1	1
782	0.3	Negative	Male	9	2	2	1	1	1	1	1	1	1	1	1	2	3	2	2	2	1	2	2	2	1	1	1	1	2	1	1	1	1	2
783	0.2	Negative	Male	9	2	2	2	1	2	1	1	1	3	1	1	1	3	1	2	1	2	1	1	2	1	1	2	1	1	2	1	1	1	1
784	39.7	Positive	Male	9	1	1	1	1	1	1	1	1	3	2	2	1	3	1	3	2	2	1	1	2	1	1	1	1	1	1	1	1	2	1
785	1.5	Negative	Male	8	2	2	1	1	1	2	1	1	2	2	3	1	3	1	3	2	2	1	2	2	1	1	1	1	1	1	1	1	1	2
786	0	Negative	Male	9	2	2	2	2	2	1	1	1	3	1	3	2	3	1	1	2	2	1	1	2	1	1	1	1	1	1	1	1	1	1
787	0.5	Negative	Female	8	2	2	1	1	1	1	1	2	3	1	3	1	3	1	2	3	2	1	1	2	1	1	1	1	2	2	1	1	1	1
788	0.5	Negative	Male	9	2	2	1	1	1	1	1	1	2	1	1	1	3	1	2	2	2	1	1	1	1	1	1	1	1	2	1	1	1	1
789	0	Negative	Female	9	2	2	1	1	1	1	1	1	3	1	3	1	3	2	2	2	2	1	1	2	1	1	1	1	2	1	1	1	1	1
790	16	Positive	Female	8	2	2	2	2	2	1	2	1	3	1	3	1	3	1	3	2	2	1	1	2	1	1	1	1	2	1	1	1	1	1
791	0.5	Negative	Female	9	2	2	2	2	2	1	1	1	3	2	3	1	3	1	3	3	2	1	1	2	1	1	1	1	1	1	1	1	1	1
792	21.5	Positive	Male	8	2	2	1	1	1	1	1	1	3	1	3	1	3	1	3	2	2	1	1	2	1	1	1	1	1	1	1	1	1	1
793	28.9	Positive	Male	9	2	2	2	2	2	1	1	1	3	2	2	1	3	1	3	3	2	2	2	1	1	1	1	1	1	1	1	1	1	1
794	24.2	Positive	Male	9	2	2	2	2	2	1	1	3	3	2	2	1	3	1	3	2	2	1	1	2	1	1	1	1	1	1	1	1	1	1
795	1.1	Negative	Male	8	2	2	1	1	1	2	1	1	3	1	3	1	3	1	3	2	2	1	1	1	1	1	1	1	1	1	1	1	1	1
796	0.7	Negative	Male	8	2	2	2	1	2	1	1	1	2	1	1	1	3	1	3	3	2	1	1	2	1	1	1	1	1	1	1	1	1	2
798	0.4	Negative	Male	9	2	2	2	2	2	1	1	1	3	1	3	1	3	1	3	2	2	1	1	2	1	1	1	1	2	1	2	1	1	2
799	0.2	Negative	Female	9	1	2	1	2	2	1	2	1	3	1	1	1	3	2	3	3	2	1	1	2	1	1	1	1	1	1	1	1	1	1
800	0.2	Negative	Female	9	2	2	1	1	1	1	1	1	3	2	3	1	3	1	3	3	2	2	1	2	1	1	1	1	1	1	1	1	1	2
801	0	Negative	Female	9	2	2	1	1	1	1	1	1	3	1	3	1	3	1	3	2	2	2	1	2	1	1	1	1	1	1	1	1	1	1
802	0.6	Negative	Male	9	1	1	2	2	2	1	1	2	3	1	2	1	3	2	2	3	1	1	2	2	1	1	1	1	1	1	1	1	1	1
803	12.5	Positive	Male	8	2	2	1	1	1	1	1	1	3	1	2	1	3	1	3	2	2	1	1	1	1	1	1	1	1	1	1	1	1	1
804	0.2	Negative	Male	9	2	2	1	1	1	1	1	2	2	1	3	1	1	1	2	2	2	1	1	1	1	1	1	1	2	1	1	1	1	2
805	0.1	Negative	Male	8	2	2	1	1	1	1	1	1	3	1	2	1	3	1	2	2	2	1	1	2	1	1	1	1	1	1	1	1	1	1
807	2.3	Negative	Female	9	2	2	1	1	1	1	1	1	3	1	3	1	3	1	2	2	2	1	1	2	1	2	1	1	1	1	1	1	1	1
808	3	Negative	Male	8	2	2	1	1	1	1	1	2	3	2	2	1	3	1	3	2	2	1	1	2	1	1	1	1	1	1	1	1	1	1
809	1.8	Negative	Female	9	1	1	2	1	2	1	1	1	3	2	2	1	3	1	3	3	2	1	2	2	1	1	1	1	2	1	1	1	1	1
810	0.2	Negative	Female	8	2	2	1	1	1	1	1	2	3	1	3	1	3	1	3	2	2	1	1	2	1	1	1	1	1	1	1	1	1	2
811	0.4	Negative	Male	9	2	2	2	2	2	1	1	1	3	2	3	1	2	1	3	1	2	1	1	2	1	1	1	1	1	1	1	1	1	2
812	36	Positive	Female	9	1	1	1	1	1	1	1	1	2	1	3	1	2	2	2	2	1	1	1	2	1	1	1	1	1	1	1	1	1	2
813	0.3	Negative	Male	9	1	1	1	1	1	1	1	2	3	2	1	1	2	2	2	2	2	1	1	2	1	1	1	1	1	1	2	1	1	1
814	0.3	Negative	Male	8	2	2	1	1	1	1	1	1	1	1	3	1	3	1	3	2	2	1	1	2	1	1	1	1	1	1	1	1	1	1
815	0.1	Negative	Male	9	1	2	1	1	1	1	1	1	3	2	3	2	3	1	3	3	2	1	1	2	1	1	1	1	2	2	2	1	1	2
816	18.9	Positive	Male	8	1	1	1	1	1	1	1	3	1	2	2	1	3	2	2	2	2	1	2	2	1	1	1	1	1	1	1	1	1	2
817	0.4	Negative	Male	8	2	2	1	1	1	1	1	2	3	1	3	1	3	1	2	2	2	1	1	2	1	1	1	1	2	1	1	1	1	1
818	0.4	Negative	Male	8	1	1	2	2	2	1	1	1	2	1	3	1	3	1	3	2	2	1	1	1	1	1	1	1	2	1	1	1	1	1
819	1.8	Negative	Male	9	2	2	1	1	1	1	1	1	3	2	3	1	3	1	2	2	2	1	2	1	1	1	1	1	1	1	1	1	1	1
820	0.3	Negative	Female	8	1	2	1	1	1	1	1	1	3	1	3	1	3	2	2	2	2	1	2	2	2	2	1	1	2	2	1	1	1	2
821	4	Positive	Male	9	2	2	1	1	1	1	1	1	3	1	3	1	3	2	3	2	2	1	1	2	1	1	1	1	1	1	1	1	1	1
822	0.2	Negative	Male	8	1	2	1	1	1	1	1	2	1	1	3	1	3	1	3	2	2	1	1	2	1	1	1	1	1	1	1	1	1	1
823	0.1	Negative	Male	9	2	2	1	1	1	1	1	3	2	1	3	1	3	1	3	3	1	1	1	1	1	1	1	1	1	1	1	1	1	1
824	0.1	Negative	Male	8	1	1	2	1	2	1	1	2	1	2	2	1	3	2	2	2	1	1	1	2	1	1	1	1	1	1	1	1	1	2
825	20.6	Positive	Female	8	2	2	1	1	1	1	1	1	3	1	2	2	3	1	2	2	2	1	1	2	1	1	1	1	1	1	1	1	1	2
826	0.8	Negative	Male	8	1	1	2	1	2	2	1	1	3	2	2	1	3	2	2	3	2	2	1	2	1	2	1	1	1	1	1	1	1	2
827	0.4	Negative	Male	9	2	2	1	1	1	1	1	1	3	2	3	1	3	1	3	2	2	1	1	2	1	1	1	1	1	1	1	1	1	1
828	0.4	Negative	Male	8	2	2	1	1	1	1	1	1	3	2	3	1	3	1	2	3	2	1	1	2	1	1	1	1	1	1	2	1	1	1
829	0.1	Negative	Male	8	1	1	2	1	2	1	1	2	3	1	3	1	3	1	3	2	2	1	1	2	1	1	1	1	1	1	1	1	1	1
830	0.1	Negative	Female	8	1	2	2	2	2	1	1	1	3	2	2	1	3	2	2	3	2	1	1	2	1	1	1	1	1	2	2	1	1	1
831	0.4	Negative	Female	8	2	2	2	2	2	1	1	1	3	1	2	1	3	1	3	2	2	1	1	2	1	1	2	1	2	1	1	1	1	1
832	5.9	Positive	Male	8	2	2	2	1	2	1	1	1	3	1	1	1	3	1	3	2	2	1	1	2	1	1	1	1	2	1	1	1	1	1
833	22.2	Positive	Male	8	2	2	2	2	2	1	1	1	2	2	2	1	3	2	3	3	2	1	1	2	1	1	2	1	1	2	1	1	1	1
834	0.7	Negative	Female	8	2	2	2	2	2	1	1	1	3	2	2	1	3	2	2	2	2	1	1	1	1	1	1	1	1	1	1	1	1	1
835	17.7	Positive	Male	8	1	1	1	1	1	1	1	2	3	2	2	1	3	1	2	1	2	1	1	2	1	1	1	1	1	1	1	1	1	2
836	2.4	Negative	Male	9	2	2	2	2	2	1	1	1	3	2	2	1	3	2	2	2	2	1	1	1	1	1	1	1	1	1	1	1	1	1
837	16.2	Positive	Male	8	1	2	1	1	1	1	1	2	1	2	1	1	3	1	2	1	2	1	1	1	1	1	1	1	1	1	1	1	1	1
838	24.5	Positive	Male	8	2	2	1	1	1	1	1	1	3	1	3	1	3	1	3	3	2	1	1	2	1	1	1	1	1	1	1	1	1	1
839	0.1	Negative	Male	8	2	2	2	2	2	1	1	2	3	1	2	1	3	1	3	2	2	1	1	2	1	1	1	1	1	1	1	1	1	2
840	0.4	Negative	Male	9	2	2	2	2	2	1	1	1	3	2	1	1	3	1	1	2	2	1	1	2	1	1	1	1	2	1	2	1	1	1
841	11.3	Positive	Female	8	2	2	1	1	1	1	1	1	3	1	1	1	2	1	2	2	2	1	2	2	1	1	1	1	1	1	1	1	1	1
842	0.1	Negative	Male	8	2	2	2	1	2	2	2	1	3	2	3	1	3	1	3	3	2	1	1	2	1	1	1	1	1	2	1	1	1	1
843	2.9	Negative	Female	8	2	2	1	1	1	1	1	1	3	1	3	1	3	2	2	2	2	1	1	2	1	1	1	1	1	1	1	1	1	1
844	0.2	Negative	Female	8	2	2	2	2	2	1	1	1	3	2	1	1	3	1	2	2	2	1	1	1	1	1	1	1	1	1	1	1	1	1
845	0.2	Negative	Male	8	2	2	1	1	1	1	1	1	3	2	3	1	3	1	3	3	1	1	1	1	1	1	1	1	1	1	1	1	1	1
846	3.9	Negative	Female	9	2	2	1	1	1	1	1	1	2	1	3	1	3	2	1	2	2	1	1	2	1	1	1	1	1	1	1	1	1	1
847	0.4	Negative	Female	8	1	2	2	1	2	1	2	2	2	2	1	1	3	2	3	2	2	1	1	2	1	1	2	1	1	1	1	1	1	2
848	0.2	Negative	Female	9	2	2	1	1	1	1	1	1	3	1	3	1	3	1	3	3	2	2	1	1	1	1	1	1	1	1	1	1	1	1
849	0.2	Negative	Male	8	2	2	1	1	1	1	1	1	3	1	2	1	2	2	3	2	1	2	1	2	1	1	1	1	1	2	1	1	1	1
850	5.5	Positive	Female	8	2	2	2	2	2	2	1	1	2	1	2	1	2	2	2	2	2	1	1	2	1	1	1	1	1	1	1	1	1	1
851	20.5	Positive	Female	9	2	2	1	2	2	1	1	1	3	2	1	1	2	1	3	2	2	1	1	2	1	1	1	1	1	1	1	1	1	1
852	10.9	Positive	Male	8	2	2	1	1	1	1	1	2	3	1	3	1	3	1	3	3	2	1	1	2	1	1	1	1	1	1	1	1	1	1
853	0.1	Negative	Male	9	1	1	2	1	2	1	1	1	1	2	3	1	3	2	2	2	2	1	1	2	1	1	1	1	2	1	1	1	1	1
854	16.2	Positive	Female	9	2	2	2	2	2	1	1	1	3	2	2	1	3	1	3	3	2	1	1	2	1	1	1	1	1	1	1	1	1	2
855	0.2	Negative	Female	9	2	2	2	2	2	1	1	1	3	1	2	1	3	1	2	2	2	1	1	1	1	1	1	1	1	1	1	1	1	1
856	29.6	Positive	Male	9	2	2	2	2	2	1	1	3	3	2	2	1	3	1	3	2	2	1	1	2	1	1	1	1	1	1	1	1	1	1
857	0.2	Negative	Female	8	2	2	2	2	2	1	1	2	3	1	3	1	3	1	2	3	2	1	1	2	1	1	1	1	2	1	1	1	1	1
858	22.4	Positive	Male	8	2	2	1	1	1	1	1	1	1	1	1	1	3	2	3	3	2	1	1	2	1	1	1	1	2	1	1	1	1	2
859	2.4	Negative	Female	8	2	2	2	2	2	2	2	1	1	1	2	1	2	2	1	3	2	1	2	2	1	2	1	1	2	1	1	1	1	1
860	0.2	Negative	Male	9	2	2	1	2	2	1	1	2	2	1	1	1	3	1	2	2	2	1	2	1	1	1	1	1	1	1	1	1	1	2
861	0.5	Negative	Male	8	2	2	1	1	1	1	1	1	3	1	3	1	2	2	2	3	2	1	1	2	1	1	1	1	2	1	1	1	2	1
862	1.4	Negative	Male	8	2	2	1	1	1	1	1	2	3	1	3	1	3	1	2	1	2	2	1	2	1	1	1	1	1	1	1	1	1	1
863	3.2	Negative	Male	8	2	2	2	2	2	2	1	1	3	2	3	1	3	1	2	3	2	1	1	1	1	1	1	1	1	1	1	1	1	2
864	0.2	Negative	Female	8	2	2	2	2	2	2	1	1	3	1	3	1	3	1	3	3	2	1	1	1	1	1	1	1	1	1	1	1	1	1
865	2	Negative	Female	9	2	2	1	1	1	1	1	3	3	1	2	1	3	1	2	2	2	1	1	2	1	1	1	1	2	2	1	1	1	1
866	56.8	Positive	Female	8	2	2	1	1	1	1	1	1	2	2	2	2	3	3	3	3	2	1	2	2	1	1	1	1	2	1	1	1	1	1
867	0.5	Negative	Male	9	2	2	2	2	2	1	1	2	3	1	2	1	3	1	3	3	2	1	1	2	1	1	1	1	1	1	1	1	1	1
868	0.1	Negative	Male	9	2	2	1	1	1	1	1	1	3	2	1	1	3	1	3	3	2	1	1	2	1	1	1	1	1	1	1	1	1	2
869	0.2	Negative	Female	9	2	2	1	1	1	1	1	1	3	1	2	1	3	1	3	1	1	2	1	1	1	1	1	1	1	1	1	1	1	1
870	0.3	Negative	Female	8	2	2	2	2	2	1	1	1	2	1	3	1	3	1	2	2	2	1	1	2	1	1	1	1	1	2	2	1	1	1
871	19.2	Positive	Female	9	1	2	2	2	2	1	1	2	3	1	2	1	3	2	2	3	1	1	1	2	1	1	1	1	1	1	1	1	1	1
872	0.9	Negative	Female	9	1	2	2	2	2	1	1	4	3	1	2	1	3	1	2	2	2	1	1	2	1	1	1	1	1	1	2	1	1	2
873	0.2	Negative	Male	8	2	2	1	1	1	1	1	1	3	1	2	1	3	1	3	3	2	1	1	1	1	1	1	1	1	1	1	1	1	1
874	2.5	Negative	Male	8	1	1	1	1	1	1	1	2	3	1	2	2	3	1	2	2	2	1	1	1	1	1	1	1	1	1	1	1	1	1
875	0.3	Negative	Female	9	2	2	1	2	2	1	1	1	3	1	3	1	3	1	3	3	2	1	2	2	1	1	1	1	1	1	1	1	1	1
876	0.4	Negative	Male	9	2	2	1	1	1	1	1	1	3	1	3	1	3	1	2	2	2	1	1	1	2	2	1	1	1	1	1	1	1	1
877	0.3	Negative	Female	9	2	2	1	1	1	1	1	1	1	1	1	1	1	1	2	2	1	2	2	2	1	1	1	1	1	2	1	1	1	1
878	14.9	Positive	Male	8	2	2	1	1	1	1	1	1	1	2	1	1	3	1	3	2	2	1	1	1	1	1	1	1	1	1	1	1	1	2
879	0.3	Negative	Male	9	2	2	1	1	1	1	1	1	3	2	3	1	3	2	2	3	2	1	1	2	1	1	1	1	2	1	1	1	1	1
880	4.6	Positive	Male	8	1	2	2	2	2	1	1	2	3	1	1	1	3	1	3	2	2	1	1	2	1	1	1	1	1	2	1	1	1	2
881	0	Negative	Female	8	1	1	1	1	1	1	1	1	3	2	2	1	3	1	3	3	1	1	1	1	1	1	1	1	1	1	1	1	1	1
882	0.2	Negative	Female	8	1	1	2	2	2	2	1	3	3	2	3	1	3	1	2	2	2	1	1	2	1	2	1	1	1	1	2	1	1	1
883	0.4	Negative	Female	8	2	2	2	2	2	1	1	3	3	1	3	1	3	2	3	3	2	1	1	2	2	2	1	1	2	1	1	1	1	2
884	0.1	Negative	Male	9	2	2	1	1	1	1	1	2	3	1	3	1	3	1	2	3	2	1	1	2	1	1	1	1	2	1	1	1	1	1
885	4.7	Positive	Male	9	2	2	1	1	1	1	1	1	2	1	3	1	3	1	2	2	2	1	1	2	1	1	1	1	1	1	1	1	2	2
886	5.1	Positive	Male	8	2	2	1	1	1	1	1	1	1	1	3	1	3	2	1	2	2	1	1	2	1	1	1	1	2	2	2	1	1	1
887	0	Negative	Male	8	2	2	1	1	1	1	1	1	3	2	3	1	3	1	2	3	2	1	1	2	1	1	1	1	1	1	1	1	1	1
888	1.6	Negative	Female	8	1	2	2	2	2	1	1	3	3	2	3	1	2	1	2	2	2	1	1	1	1	1	1	1	1	1	1	1	1	1
889	1.9	Negative	Male	9	2	2	1	1	1	1	1	2	3	1	1	1	2	2	2	1	1	1	1	2	1	2	1	1	1	2	2	1	1	1
890	0.1	Negative	Female	9	2	2	2	1	2	1	1	1	3	1	1	1	3	1	3	3	2	1	1	2	1	2	1	1	1	1	1	1	1	2
891	1.1	Negative	Female	8	2	2	2	2	2	1	1	1	3	2	3	1	3	1	2	2	2	2	1	2	2	1	1	1	1	1	1	1	2	1
892	1.7	Negative	Male	8	1	2	1	1	1	1	1	1	3	1	2	1	3	1	2	3	2	1	1	2	1	1	1	1	1	1	1	1	1	2
893	31.2	Positive	Male	8	2	2	1	1	1	1	1	2	1	2	2	1	3	1	2	3	2	1	1	2	1	1	2	1	1	1	1	1	2	1
894	0.3	Negative	Male	8	2	2	2	2	2	1	1	1	3	1	3	1	3	1	3	3	2	1	1	2	1	1	1	1	1	1	1	1	1	1
895	46.5	Positive	Female	9	2	2	2	1	2	1	1	3	3	2	3	2	3	1	3	3	2	1	2	1	1	1	1	1	1	1	1	1	1	1
896	8.5	Positive	Male	8	2	2	2	2	2	1	1	3	2	2	3	1	3	1	2	3	2	1	1	2	1	1	1	1	1	1	1	1	1	1
897	0.3	Negative	Female	9	2	2	2	2	2	1	1	1	3	1	3	1	3	1	3	3	2	1	1	1	1	2	1	1	2	1	1	1	1	1
898	13.5	Positive	Female	8	2	2	1	1	1	1	1	1	3	1	1	1	2	1	3	2	2	1	1	2	1	1	1	1	1	1	1	1	1	1
899	0.1	Negative	Female	8	1	2	2	2	2	1	1	1	3	1	2	1	3	1	3	2	2	1	1	1	1	2	1	1	2	1	1	1	1	1
900	0.1	Negative	Male	8	1	1	2	2	2	2	2	1	3	1	2	1	3	1	3	2	2	1	1	1	1	1	1	1	1	1	1	1	1	2
901	0.1	Negative	Male	9	2	2	2	2	2	1	1	1	3	2	2	2	3	3	3	2	2	1	1	2	1	1	1	1	1	1	1	1	1	1
902	0.5	Negative	Male	8	2	2	1	1	1	1	2	2	2	1	2	1	2	1	2	2	2	1	1	2	1	1	1	1	1	1	1	1	1	2
903	2.1	Negative	Female	8	1	1	1	1	1	1	1	1	3	1	3	1	3	1	3	3	2	1	1	2	1	1	1	1	1	1	1	1	2	1
904	0.4	Negative	Male	9	2	2	1	1	1	1	1	1	1	1	2	1	3	1	2	2	2	1	1	1	1	1	1	1	1	1	1	1	1	1
905	0.3	Negative	Female	8	2	2	2	2	2	1	1	1	3	1	2	1	3	1	3	3	2	1	1	2	1	1	1	1	1	1	1	1	1	1
906	28.5	Positive	Female	9	2	2	1	1	1	1	1	1	3	2	3	2	3	1	3	2	2	1	1	1	1	1	1	1	1	2	1	1	1	2
907	0.5	Negative	Male	9	1	1	1	2	2	1	2	1	3	2	2	1	3	1	3	3	2	1	1	1	1	1	1	1	1	1	1	1	1	1
908	27.8	Positive	Male	8	2	2	1	1	1	1	1	1	3	1	3	1	3	1	3	3	2	1	1	2	1	1	1	1	2	1	1	1	1	1
909	7.5	Positive	Male	8	1	1	1	1	1	1	1	1	3	2	2	1	3	2	2	3	2	2	1	2	1	1	1	1	1	1	1	1	1	2
910	29.2	Positive	Female	9	2	2	1	1	1	1	1	1	3	1	3	2	3	1	3	2	2	1	1	2	1	1	1	1	1	1	1	1	1	1
911	0.3	Negative	Male	8	2	2	1	1	1	1	1	1	2	2	1	1	1	2	2	1	1	2	1	2	1	1	1	1	1	1	1	1	1	1
912	0.3	Negative	Male	9	2	2	1	1	1	1	1	2	2	1	3	1	3	1	2	2	2	2	2	2	1	1	1	1	1	1	1	1	1	2
913	0.6	Negative	Male	8	2	2	1	1	1	1	1	2	3	1	2	1	3	1	2	3	2	1	1	2	1	1	1	1	1	1	1	1	1	1
914	0.4	Negative	Female	9	2	2	2	2	2	2	1	2	3	1	3	2	3	1	3	3	2	2	1	1	1	1	1	1	2	1	1	1	1	1
915	0.2	Negative	Female	8	2	2	1	1	1	1	1	1	3	1	3	1	3	1	2	2	2	1	1	1	1	1	1	1	1	1	1	1	1	1
916	5.2	Positive	Female	8	2	2	2	2	2	1	1	1	3	2	2	1	3	1	3	3	2	1	1	2	1	1	1	1	2	1	2	1	1	2
917	0.6	Negative	Male	8	2	2	1	1	1	1	1	1	3	1	3	1	2	1	3	3	1	1	2	2	1	1	1	1	1	2	2	1	1	2
918	0.1	Negative	Female	8	2	2	1	1	1	1	1	1	3	1	3	1	3	1	2	1	2	1	1	1	1	1	1	1	1	1	1	1	1	2
919	30.9	Positive	Male	8	2	2	1	1	1	1	1	1	3	1	2	2	3	1	3	2	2	1	1	2	1	1	1	1	1	1	1	1	1	1
920	0.8	Negative	Female	8	1	2	1	2	2	1	1	2	1	2	1	1	3	1	2	3	2	1	1	1	1	1	1	1	1	1	1	1	1	2
921	0.2	Negative	Female	9	1	2	2	1	2	2	1	1	3	2	3	1	3	2	2	2	2	2	1	2	1	1	1	1	1	1	1	1	1	1
922	0	Negative	Male	8	2	2	1	1	1	1	1	1	3	1	3	1	3	1	3	2	2	2	1	2	1	1	1	1	1	1	1	1	1	1
923	0.3	Negative	Female	8	1	1	1	1	1	1	1	1	3	1	2	1	3	1	3	3	2	1	1	1	1	1	1	1	1	1	1	1	1	1
924	1.8	Negative	Female	9	1	1	1	2	2	1	1	1	3	1	3	1	3	1	3	3	2	1	1	2	1	1	1	1	1	1	1	1	1	1
925	0.1	Negative	Male	9	2	2	1	1	1	1	1	2	3	1	2	1	3	1	3	3	2	1	1	2	1	1	1	1	2	1	1	1	1	2
926	0.2	Negative	Male	9	2	2	1	1	1	1	1	1	3	2	3	1	3	1	2	3	2	1	1	1	1	1	1	1	1	1	1	1	1	2
927	0.2	Negative	Male	9	1	1	1	1	1	1	1	1	1	1	2	1	3	1	1	1	2	1	1	2	1	1	1	1	1	1	1	1	1	2
928	2.4	Negative	Female	7	1	1	2	2	2	1	1	1	3	2	3	2	3	1	3	2	2	1	1	1	1	1	1	1	1	1	1	1	1	1
929	0.2	Negative	Female	7	2	2	2	1	2	1	1	3	3	2	3	1	3	2	2	2	2	1	1	1	1	1	1	1	2	1	1	1	1	2
930	3.6	Negative	Male	8	2	2	1	1	1	1	1	1	3	1	2	1	3	1	3	3	2	1	1	1	1	1	1	1	1	1	1	1	1	2
931	0.3	Negative	Female	7	2	2	2	2	2	1	1	1	3	2	3	1	2	1	2	3	2	1	1	2	1	1	1	1	1	2	1	1	1	1
933	0.1	Negative	Female	7	2	2	2	2	2	2	2	2	3	1	2	1	3	1	3	2	2	1	1	2	1	1	1	1	1	1	1	1	1	2
934	0.8	Negative	Male	7	2	2	1	1	1	1	1	1	3	2	2	1	3	1	2	3	2	1	1	2	1	1	1	1	1	1	1	2	1	1
935	0.3	Negative	Male	8	1	2	2	1	2	1	2	1	2	2	2	1	3	2	1	2	2	1	1	2	1	1	1	1	1	1	1	1	1	2
936	2.2	Negative	Male	7	2	2	1	1	1	1	1	1	3	1	3	1	2	1	3	2	2	1	1	1	1	1	1	1	1	1	1	1	1	1
937	0.4	Negative	Male	7	2	2	2	1	2	1	1	3	3	2	2	1	3	1	3	2	2	1	1	2	1	1	1	1	1	1	1	1	1	1
938	1.3	Negative	Female	7	2	2	1	1	1	1	1	1	3	1	3	1	3	1	2	3	2	1	2	2	1	1	1	1	1	1	1	1	1	2
939	1.1	Negative	Female	8	2	2	1	1	1	1	1	1	3	1	2	1	3	1	3	2	2	1	1	1	1	1	1	1	2	2	1	1	1	1
940	31.2	Positive	Female	7	2	2	1	1	1	1	1	1	2	2	3	1	3	2	3	2	2	1	1	2	1	1	1	1	1	1	1	1	1	1
941	0	Negative	Male	7	2	2	2	2	2	1	1	1	3	1	2	1	3	1	3	3	2	1	1	1	1	1	1	1	1	1	1	1	1	1
942	0.3	Negative	Male	8	2	2	1	1	1	1	1	2	3	1	2	1	3	1	2	2	2	1	1	1	1	1	1	1	1	1	1	1	1	2
943	0.2	Negative	Male	8	2	2	1	2	2	1	1	1	3	2	2	1	3	1	3	2	2	1	1	2	1	1	1	1	1	1	1	1	1	1
944	0.4	Negative	Male	9	1	1	1	1	1	2	2	1	2	1	1	1	3	1	2	3	2	1	1	2	1	1	1	1	1	1	2	1	1	1
945	0.1	Negative	Female	8	2	2	2	1	2	1	1	1	2	1	3	1	3	1	3	3	2	1	1	2	1	1	1	1	1	1	1	1	1	1
946	9.2	Positive	Male	8	2	2	1	1	1	1	1	1	2	1	3	1	3	2	2	2	2	1	2	2	1	1	1	1	2	1	1	1	1	1
947	15.1	Positive	Male	8	2	2	1	1	1	1	1	1	3	1	3	2	1	1	2	2	2	1	2	2	1	1	1	1	2	1	2	1	1	1
948	0.5	Negative	Male	7	1	1	2	1	2	1	1	1	3	2	2	1	2	1	3	3	1	1	1	1	1	1	1	1	1	1	1	1	1	1
950	5.2	Positive	Female	7	2	2	1	1	1	1	1	1	2	1	2	1	3	1	3	3	2	1	1	2	1	1	1	1	1	1	1	1	1	1
951	1.4	Negative	Male	7	1	1	1	1	1	1	1	1	3	1	3	1	3	1	3	3	2	1	1	2	1	1	1	1	2	1	1	1	1	2
952	0	Negative	Male	8	2	2	1	1	1	1	1	1	3	1	1	2	3	1	2	2	2	1	1	2	1	1	1	1	2	1	1	1	1	1
953	16.9	Positive	Male	8	2	2	1	1	1	1	1	2	3	2	3	1	2	2	3	3	1	1	1	2	1	1	2	1	1	1	1	1	1	2
954	0.1	Negative	Female	8	2	2	2	2	2	2	1	1	3	1	2	1	3	1	3	2	2	1	1	2	1	1	1	1	1	1	1	1	1	1
955	0.9	Negative	Male	7	1	1	2	2	2	1	1	1	3	1	3	1	3	1	3	2	2	1	1	1	1	1	1	1	1	1	1	1	1	1
956	0.8	Negative	Male	7	2	2	1	1	1	1	1	1	3	2	3	1	3	1	3	2	2	1	2	2	1	1	1	1	1	1	1	1	1	1
957	0	Negative	Male	8	2	2	1	1	1	1	1	1	2	1	3	1	3	1	3	3	2	1	2	1	1	1	1	1	1	1	2	1	1	1
958	0.3	Negative	Male	7	1	1	2	2	2	1	1	1	1	2	3	1	3	1	2	2	2	1	1	1	1	1	1	1	1	1	1	1	1	1
959	20.9	Positive	Male	7	1	1	1	1	1	1	1	1	3	2	1	2	2	1	2	3	1	1	1	1	1	1	1	1	1	1	1	1	2	1
960	0.8	Negative	Male	8	2	2	1	1	1	1	1	1	3	2	3	1	3	1	2	2	2	1	1	2	1	1	1	1	1	1	1	1	1	1
961	0.3	Negative	Female	7	2	2	2	1	2	1	1	1	3	2	2	1	3	2	2	2	2	1	1	1	1	1	1	1	1	1	1	1	1	2
962	0	Negative	Male	7	2	2	1	1	1	1	1	1	2	1	3	1	3	1	2	2	2	1	1	2	1	1	1	1	1	1	1	1	1	1
963	1	Negative	Male	7	2	2	2	1	2	1	2	1	3	1	3	1	3	1	3	2	2	1	1	2	1	1	1	1	2	1	1	1	1	1
964	0.3	Negative	Male	7	1	2	1	1	1	1	1	1	3	1	3	1	3	2	2	3	2	1	1	2	1	1	1	1	2	1	1	1	1	1
965	0.2	Negative	Male	8	2	2	1	1	1	1	1	1	3	1	3	1	2	1	2	2	2	1	1	2	1	1	1	1	2	2	1	1	1	2
966	0.3	Negative	Male	7	1	2	2	2	2	1	1	1	3	2	1	1	3	2	2	2	2	1	1	2	1	1	1	1	1	1	1	1	1	2
968	0.1	Negative	Female	8	2	2	1	1	1	1	1	1	3	1	3	1	3	2	2	3	2	1	1	1	1	1	1	1	2	2	1	1	1	1
969	0.1	Negative	Female	7	2	2	1	1	1	1	1	3	3	1	3	1	1	2	3	2	2	1	2	1	1	1	1	1	2	1	1	1	1	1
970	0.1	Negative	Female	8	2	2	2	2	2	1	1	1	3	2	3	1	3	1	2	2	2	1	1	2	1	1	1	1	1	1	1	1	1	1
971	0.3	Negative	Female	7	2	2	2	2	2	2	2	1	3	2	3	1	3	1	2	3	2	1	2	1	1	1	1	1	2	1	1	1	1	1
972	0.3	Negative	Male	7	2	2	1	1	1	1	1	1	2	1	3	1	3	1	2	2	2	1	1	2	1	1	1	1	1	1	1	1	1	1
973	0.2	Negative	Male	7	2	2	2	2	2	1	1	2	1	1	1	1	1	1	1	1	1	1	2	2	1	1	1	1	2	1	1	2	1	1
974	0.1	Negative	Male	7	2	2	1	1	1	1	1	1	3	1	3	1	3	1	3	2	2	1	1	2	1	1	1	1	2	2	1	1	1	1
975	0.2	Negative	Female	7	2	2	1	1	1	1	1	1	3	2	1	1	2	1	3	3	2	1	1	2	1	1	3	1	1	1	1	1	1	2
976	0.3	Negative	Female	7	1	1	2	1	2	1	1	3	3	2	2	2	3	1	3	3	2	1	1	1	1	1	1	1	1	1	1	1	1	1
977	1	Negative	Female	8	2	2	1	1	1	1	1	1	3	2	3	1	3	1	2	3	2	1	1	2	1	1	1	1	1	1	1	1	1	1
978	0.4	Negative	Female	7	2	2	1	1	1	1	1	1	3	2	1	1	3	1	2	2	2	1	1	2	1	1	1	1	2	1	1	1	1	1
979	2.5	Negative	Male	8	2	2	2	1	2	1	1	1	3	2	1	1	3	1	3	1	2	1	1	2	1	1	1	1	2	1	1	1	1	1
980	3.3	Negative	Female	7	1	1	1	2	2	1	1	1	3	1	2	1	3	1	3	2	1	1	1	2	1	1	1	1	1	1	1	1	1	1
981	0.5	Negative	Female	8	2	2	1	2	2	1	1	1	3	2	3	1	3	1	3	3	2	1	1	1	1	1	1	1	1	1	1	1	2	1
982	0.5	Negative	Male	7	2	2	1	1	1	1	1	1	3	1	1	1	3	1	2	1	2	1	1	1	1	1	1	1	1	1	1	1	1	1
983	16.5	Positive	Female	7	1	2	2	2	2	1	1	2	3	1	2	1	3	2	2	2	2	1	1	2	1	1	1	1	1	1	1	1	1	1
984	1.2	Negative	Male	8	2	2	1	2	2	1	2	2	3	1	1	2	2	1	1	2	2	1	1	2	1	1	1	1	1	1	1	1	1	1
985	0.3	Negative	Female	7	2	2	1	1	1	1	1	1	1	2	3	1	3	1	2	2	2	1	1	1	1	1	1	1	1	1	1	1	1	2
986	0.4	Negative	Female	8	2	2	2	1	2	1	1	2	3	2	1	2	3	1	2	2	2	1	1	1	1	1	1	1	2	1	1	1	1	2
987	0.3	Negative	Male	7	1	2	1	1	1	1	1	1	2	1	3	2	3	1	2	2	1	1	1	2	1	1	1	1	1	1	1	1	2	2
988	4	Positive	Male	7	2	2	1	1	1	1	1	1	3	1	3	2	3	1	2	3	2	1	2	2	1	1	1	1	2	1	1	1	1	1
989	0.1	Negative	Male	8	2	2	1	1	1	1	1	1	2	1	3	1	3	2	2	2	2	1	1	2	1	1	1	1	1	1	1	1	1	1
990	0.3	Negative	Male	7	2	2	1	1	1	1	1	1	2	2	3	3	2	3	2	1	1	2	1	2	1	1	1	1	1	1	1	1	1	1
991	1.8	Negative	Male	8	1	1	2	1	2	2	1	1	2	1	3	1	3	2	2	1	2	1	1	1	1	2	2	1	1	1	1	1	1	2
992	0.4	Negative	Male	8	2	2	1	1	1	1	1	1	3	2	1	1	3	1	3	2	2	1	1	2	1	1	1	1	1	1	1	1	1	1
993	0.4	Negative	Male	8	2	2	1	1	1	1	1	1	3	2	2	1	3	2	2	2	2	1	1	2	1	1	1	1	1	1	1	1	1	1
994	0.1	Negative	Male	7	2	2	1	1	1	1	1	1	3	1	2	1	3	1	2	2	2	1	1	2	1	1	1	1	1	1	1	1	1	1
995	0.1	Negative	Male	7	2	2	1	1	1	1	1	1	2	2	1	1	2	1	3	2	2	2	1	1	1	1	1	1	1	1	1	1	1	1
996	43	Positive	Male	8	2	1	2	2	2	1	1	1	3	1	2	1	3	2	3	3	2	1	1	2	1	1	1	1	1	1	1	1	1	1
997	49.8	Positive	Male	7	1	2	2	2	2	1	1	3	3	2	3	1	3	3	3	3	2	1	1	2	1	1	1	1	1	1	1	1	1	2
998	26.3	Positive	Female	8	2	2	1	1	1	1	1	1	3	1	3	1	3	1	3	2	2	1	1	1	1	1	1	1	1	1	1	1	1	1
999	0.9	Negative	Female	7	2	2	2	1	2	1	1	3	3	2	3	1	3	1	2	3	2	1	1	2	1	1	1	1	1	1	1	1	1	2
1000	3.5	Negative	Male	7	2	2	2	2	2	1	1	3	3	1	2	1	3	1	3	3	2	1	1	1	1	1	1	1	1	1	1	1	1	1
1001	0.2	Negative	Female	7	2	2	2	2	2	1	1	2	3	2	3	1	3	1	2	2	2	1	1	2	1	1	1	1	1	2	1	1	1	2
1003	5.6	Positive	Female	7	2	2	1	1	1	1	1	1	3	1	3	1	3	1	3	2	2	1	2	2	1	2	1	1	1	1	1	1	1	1
1004	21.7	Positive	Male	7	2	2	1	1	1	1	1	3	1	1	3	1	Both 1 and 2	1	3	3	2	2	1	2	1	1	1	1	2	2	1	1	1	2
1005	4.2	Positive	Female	7	2	2	1	1	1	1	1	2	3	1	1	2	3	1	2	3	2	1	1	1	1	1	1	1	2	2	1	1	1	2
1006	17.1	Positive	Male	8	2	2	1	1	1	2	1	1	3	1	3	1	3	1	3	2	2	1	1	2	1	1	1	1	1	1	1	1	1	2
1007	0	Negative	Male	8	2	2	1	2	2	1	1	1	3	1	3	2	3	1	3	3	2	1	1	1	1	1	1	1	1	1	1	1	2	1
1008	0.3	Negative	Female	8	1	1	1	1	1	1	1	1	2	2	2	1	3	1	3	2	2	1	1	2	1	1	1	1	1	1	1	1	1	1
1009	0.1	Negative	Male	8	1	1	1	1	1	1	1	1	3	1	2	1	3	1	3	2	2	1	2	1	1	1	1	1	1	2	1	1	1	2
1010	2.1	Negative	Male	7	2	2	1	1	1	1	1	1	3	2	2	2	3	1	3	2	2	1	1	1	1	1	1	1	1	1	1	1	1	1
1011	0	Negative	Male	7	2	2	1	1	1	1	1	2	3	2	3	1	3	1	3	3	2	1	1	1	1	1	1	1	1	2	1	1	1	2
1012	2.2	Negative	Male	8	2	2	1	1	1	1	1	3	3	1	3	3	3	1	3	3	2	1	1	2	1	1	1	1	1	1	1	1	1	1
1013	0.1	Negative	Male	8	2	2	2	2	2	1	1	1	3	1	3	1	3	1	2	2	2	1	2	2	1	1	1	1	1	2	1	1	1	2
1014	1	Negative	Female	8	1	1	1	1	1	1	1	1	3	2	1	1	3	1	3	3	2	2	1	2	1	1	1	1	1	1	1	1	1	1
1015	50.5	Positive	Female	8	1	1	2	2	2	1	1	1	3	1	2	1	3	1	2	1	2	1	1	2	1	1	1	1	1	1	1	1	1	1
1016	4	Positive	Female	8	2	2	1	2	2	1	1	1	3	1	3	1	3	1	3	2	2	1	1	2	1	1	1	1	2	1	1	1	1	1
1017	0.5	Negative	Male	7	2	2	1	1	1	1	1	1	3	2	2	1	3	1	2	3	2	1	2	1	1	1	1	1	2	1	1	1	2	1
1018	1.5	Negative	Female	7	2	2	1	1	1	1	1	1	3	1	3	1	3	2	3	1	1	1	2	2	1	1	1	1	1	1	1	1	1	2
1019	0.3	Negative	Male	7	2	2	2	2	2	2	1	3	1	1	3	1	3	1	2	3	2	2	1	1	1	1	1	1	1	1	1	1	1	1
1020	0.3	Negative	Male	8	2	2	2	1	2	1	1	1	3	1	3	1	3	1	2	3	2	1	1	2	1	1	1	1	2	2	1	1	1	2
1021	0.1	Negative	Male	8	1	2	2	2	2	1	1	2	3	2	2	1	3	1	3	3	2	1	1	2	1	1	1	1	2	1	2	1	1	1
1022	1.7	Negative	Male	7	2	2	1	1	1	1	1	1	2	1	2	1	3	1	2	2	2	1	1	2	1	1	1	1	1	1	1	1	1	1
1023	1.6	Negative	Male	8	2	2	1	1	1	1	2	1	3	1	1	1	3	2	3	2	2	1	1	2	1	1	1	1	2	1	1	1	1	1
1024	0.2	Negative	Male	7	1	2	2	2	2	2	1	1	2	1	2	1	3	2	2	2	2	1	1	2	1	1	1	1	1	1	1	1	1	1
1025	0.2	Negative	Male	7	1	1	1	1	1	1	1	1	3	1	2	3	3	1	3	3	2	1	1	2	1	1	1	1	1	1	1	1	1	1
1026	0.2	Negative	Male	7	1	1	1	1	1	1	1	1	3	2	3	1	3	1	3	2	1	1	1	1	1	1	2	1	2	1	2	1	1	1
1028	0.1	Negative	Male	7	2	2	1	1	1	1	1	1	2	1	3	1	3	1	3	2	2	1	1	1	1	1	1	1	1	1	1	1	1	1
1029	0.2	Negative	Male	7	2	2	2	2	2	2	1	3	3	1	3	1	3	1	2	3	2	1	2	2	1	1	1	1	1	1	1	1	1	2
1030	3.2	Negative	Male	7	1	1	1	2	2	1	1	1	3	1	2	1	3	1	3	2	2	1	1	1	1	1	1	1	1	1	1	1	1	1
1032	0.3	Negative	Female	7	1	2	2	2	2	1	1	3	2	1	2	1	3	1	2	2	2	1	1	1	1	1	1	1	1	1	1	1	1	1
1033	0.3	Negative	Male	7	2	2	1	1	1	1	1	1	2	1	3	1	3	1	1	2	2	1	1	2	1	1	1	1	1	1	1	1	1	1
1034	0.8	Negative	Female	7	2	2	2	1	2	1	1	1	3	2	3	1	3	1	2	2	2	1	1	2	1	1	1	1	2	2	1	1	1	2
1035	17.1	Positive	Male	7	2	2	1	1	1	1	1	1	1	1	2	2	3	1	2	3	2	1	1	1	1	1	1	1	1	1	1	1	1	2
1036	3.5	Negative	Male	8	2	2	1	1	1	1	1	1	3	1	2	1	3	1	3	3	2	1	1	2	1	1	1	1	1	1	1	1	1	1
1037	1.8	Negative	Male	7	2	2	2	1	2	1	1	1	3	2	3	1	3	1	2	3	2	1	1	1	1	1	1	1	1	1	1	1	1	2
1038	4.2	Positive	Female	8	1	2	2	2	2	2	1	1	3	1	2	1	3	2	3	3	2	1	1	2	1	1	1	1	1	1	1	1	1	2
1039	0.5	Negative	Male	7	2	2	2	2	2	2	1	2	3	2	3	1	3	2	2	3	2	1	1	2	1	1	1	1	1	1	2	1	1	1
1040	0.3	Negative	Female	7	2	2	2	1	2	1	1	1	2	1	3	1	3	1	1	2	2	1	2	2	1	1	1	1	2	1	2	1	1	2
1041	3.6	Negative	Male	7	2	2	2	2	2	1	1	1	3	2	2	1	3	1	1	2	1	1	1	2	2	2	1	1	2	2	2	2	1	1
1042	1.3	Negative	Male	7	2	2	1	1	1	1	1	1	3	1	3	1	3	1	3	3	2	1	2	2	1	1	1	1	1	1	1	1	1	1
1043	0.5	Negative	Female	7	1	2	1	1	1	1	1	1	2	2	3	1	3	1	3	2	2	1	1	1	1	1	1	1	1	1	2	1	1	2
1044	32.4	Positive	Female	7	2	2	1	1	1	1	1	1	3	1	1	1	3	1	3	1	2	1	2	2	1	1	1	1	1	1	1	1	1	1
1045	0.2	Negative	Male	7	2	1	2	2	2	1	1	2	3	1	3	1	3	1	3	3	2	1	1	1	1	1	1	1	1	1	1	1	1	1
1046	0.3	Negative	Male	7	2	2	1	1	1	1	1	2	2	2	3	1	3	1	3	3	2	1	1	2	1	1	1	2	2	1	1	1	1	1
1047	0.3	Negative	Male	7	2	2	1	1	1	1	1	1	3	1	3	1	3	1	3	2	2	1	1	2	1	1	1	1	1	1	1	1	1	1
1048	25.6	Positive	Male	8	2	2	1	1	1	1	1	1	3	1	3	1	2	1	2	2	2	2	1	1	1	1	1	1	1	1	1	1	1	2
1049	3.2	Negative	Male	8	2	2	2	2	2	1	1	1	3	2	3	1	3	2	2	1	2	1	1	1	1	1	1	1	1	1	1	1	1	1
1050	0.2	Negative	Male	7	2	2	1	1	1	2	1	4	2	1	2	1	3	1	2	1	2	1	1	1	1	1	2	1	2	1	1	1	1	2
1051	0.6	Negative	Female	7	2	2	2	2	2	1	1	1	3	1	2	1	2	1	2	3	1	2	1	2	1	1	1	1	1	1	1	1	1	2
1053	0.1	Negative	Female	8	2	2	1	1	1	1	1	2	2	1	3	1	3	1	3	3	1	1	1	2	1	1	1	1	1	1	1	1	1	1
1054	0.5	Negative	Female	8	1	2	2	2	2	2	1	3	1	1	3	1	3	1	3	2	1	1	1	1	1	1	1	1	1	1	1	1	1	1
1055	0.3	Negative	Male	7	2	2	2	1	2	1	1	1	3	2	3	3	3	1	3	3	2	2	1	1	1	1	1	1	1	1	1	1	1	1
1056	0.2	Negative	Female	7	2	2	1	2	2	1	1	1	3	1	2	1	3	1	3	2	2	1	1	2	1	1	1	1	2	2	1	1	1	2
1057	43.4	Positive	Female	8	1	2	2	1	2	1	1	2	3	1	3	1	3	1	2	2	2	1	1	1	1	1	1	1	1	2	1	1	1	1
1058	3.4	Negative	Female	7	1	2	1	1	1	1	1	1	1	2	1	2	3	1	3	3	2	1	1	2	1	1	1	1	1	1	1	1	2	1
1059	12.7	Positive	Female	8	2	2	2	2	2	1	1	1	3	2	3	2	Both 1 and 2	1	2	3	2	1	1	2	1	1	2	1	1	1	2	1	2	1
1060	0.3	Negative	Female	7	2	2	2	2	2	1	1	1	3	2	2	1	3	1	3	3	2	1	1	1	1	1	1	1	1	1	1	1	1	2
1061	1	Negative	Female	7	2	2	2	2	2	2	1	1	3	1	3	1	3	1	3	3	2	1	1	1	1	1	1	1	1	1	1	1	1	1
1062	0	Negative	Male	8	2	2	1	1	1	1	1	2	2	1	3	1	1	2	2	2	2	1	1	1	2	1	1	1	1	1	1	1	1	2
1063	0.3	Negative	Female	8	1	1	1	1	1	1	1	1	3	1	1	1	3	1	2	3	2	1	1	2	1	1	1	1	2	1	1	1	1	1
1064	0.3	Negative	Female	7	2	2	1	1	1	1	1	1	3	2	1	1	3	1	2	2	2	1	1	2	1	1	1	1	1	1	1	1	1	2
1065	0.5	Negative	Male	7	2	2	1	1	1	1	1	1	2	1	3	1	3	1	2	2	2	2	1	2	1	1	1	1	1	1	1	1	1	2
1066	3.5	Negative	Male	7	1	2	1	1	1	1	1	3	3	1	3	1	3	2	3	2	2	1	1	2	1	1	1	1	1	1	1	1	2	2
1067	9.4	Positive	Male	7	2	2	1	1	1	1	1	1	3	1	3	1	2	1	2	2	2	1	1	2	1	1	1	1	1	1	1	1	1	1
1068	0.4	Negative	Male	8	1	2	1	1	1	1	1	1	1	2	3	1	3	1	2	2	2	1	1	2	1	1	1	1	1	1	1	1	1	2
1069	0.4	Negative	Male	7	2	2	2	2	2	2	1	2	3	2	3	1	2	2	3	3	1	1	2	2	2	1	1	1	2	2	1	1	1	2
1070	1.4	Negative	Female	7	1	1	2	2	2	1	1	1	3	2	2	1	3	2	3	3	2	1	1	1	1	1	1	1	1	1	1	1	1	1
1071	0.1	Negative	Female	8	2	2	1	1	1	1	1	1	3	1	3	1	3	1	3	2	2	1	1	2	1	1	1	1	1	1	1	1	1	1
1072	0.3	Negative	Male	8	2	2	2	1	2	1	1	2	2	2	3	1	3	1	2	3	2	1	1	2	1	1	1	1	2	1	2	1	1	2
1073	0.4	Negative	Female	7	2	2	1	1	1	1	1	1	3	1	3	1	3	1	2	3	1	1	1	2	1	1	1	1	1	1	2	1	1	1
1074	0.3	Negative	Male	8	2	2	1	1	1	1	1	1	1	1	2	2	3	1	2	2	1	1	1	1	1	1	1	1	1	1	1	1	1	2
1075	2	Negative	Male	7	2	2	1	1	1	1	2	1	3	1	3	1	3	1	2	2	2	1	1	2	1	1	1	1	1	1	1	1	1	1
1076	33.7	Positive	Male	7	2	2	1	1	1	1	1	3	3	2	3	2	3	2	3	1	1	1	1	1	1	1	1	1	1	1	1	1	1	1
1077	0.2	Negative	Female	7	1	2	1	1	1	1	1	2	3	1	3	1	3	1	3	3	2	1	1	1	1	1	2	1	2	1	1	1	1	1
1078	0.3	Negative	Male	7	2	2	1	1	1	1	1	1	3	1	1	1	3	1	2	3	2	1	1	2	1	1	1	1	2	2	1	1	2	1
1079	2.7	Negative	Female	7	2	2	1	1	1	1	1	1	2	1	2	1	3	1	3	2	2	2	1	2	1	1	1	1	1	1	1	1	1	1
1080	0.4	Negative	Female	7	2	2	1	1	1	1	1	1	2	1	2	1	3	1	1	3	2	2	1	1	1	1	1	1	2	1	2	1	1	2
1081	34.2	Positive	Female	7	2	2	1	1	1	2	1	1	3	1	2	1	3	2	2	3	2	1	1	2	1	1	1	1	1	1	1	1	1	1
1082	6	Positive	Female	8	2	2	1	1	1	1	1	1	2	1	3	1	1	1	2	3	2	1	1	2	1	1	1	1	1	1	1	1	1	1
1083	3.4	Negative	Female	7	1	2	1	1	1	1	2	1	3	2	3	1	2	3	3	3	1	1	1	2	1	1	1	1	1	1	1	1	1	1
1084	0.2	Negative	Male	7	1	2	1	1	1	1	1	1	3	1	1	1	3	1	3	3	2	1	1	2	1	1	1	1	1	1	1	1	1	1
1085	0.4	Negative	Male	7	2	2	2	2	2	1	1	3	3	1	3	1	3	1	3	3	2	1	1	2	1	1	1	1	1	1	1	1	1	1
1086	0.5	Negative	Male	7	2	2	1	1	1	1	1	1	2	1	3	1	3	2	2	2	2	1	1	2	1	1	1	1	1	1	1	1	1	1
1087	0.1	Negative	Female	8	2	2	1	1	1	1	1	1	3	1	3	1	3	1	3	3	2	1	1	2	1	1	1	1	1	1	1	1	1	1
1088	1.7	Negative	Female	8	2	2	2	1	2	1	1	1	3	1	3	1	3	1	3	3	2	2	1	2	1	1	1	1	1	1	1	1	1	1
1089	9.5	Positive	Male	7	2	1	1	1	1	1	1	1	1	1	2	2	3	1	1	2	2	1	1	1	1	1	1	1	1	1	1	1	1	1
1090	0.6	Negative	Male	7	2	2	1	1	1	1	1	1	2	1	1	1	3	3	3	2	2	2	2	2	1	1	1	1	1	1	1	1	1	1
1091	0.9	Negative	Female	7	2	2	2	1	2	1	1	2	3	2	3	1	3	1	3	2	2	1	1	2	1	1	1	1	1	1	1	1	1	1
1092	0.5	Negative	Male	7	2	2	1	1	1	1	1	1	1	1	3	1	3	2	3	3	1	1	1	2	1	1	1	1	1	1	1	1	1	1
1093	0.7	Negative	Male	8	2	2	2	1	2	1	1	2	3	2	1	2	2	1	3	2	2	1	1	2	1	1	1	1	2	2	1	1	1	2
1094	0.1	Negative	Female	7	2	2	2	1	2	1	1	1	2	1	3	1	3	1	3	2	2	1	1	2	1	1	1	1	1	1	1	1	1	1
1095	0.3	Negative	Female	7	2	2	1	1	1	1	1	1	3	1	2	1	3	1	1	2	1	1	1	1	1	1	1	1	1	1	1	1	1	1
1096	36.7	Positive	Male	7	1	1	1	1	1	1	1	1	3	2	2	1	3	2	2	2	2	1	1	2	1	1	1	1	1	1	1	1	1	1
1097	4.2	Positive	Female	7	2	2	1	1	1	1	1	1	3	1	3	1	2	1	3	2	2	1	1	1	1	1	1	1	1	1	1	1	1	1
1500	3.2	Negative	Female	8	1	2	2	1	2	2	1	1	2	2	2	1	3	2	2	3	2	1	1	2	1	1	1	1	1	1	1	1	2	1
1501	3.7	Negative	Male	7	2	2	1	1	1	1	1	1	3	2	3	1	3	1	2	2	2	1	1	2	1	1	1	1	1	1	1	1	1	1
1502	4.3	Positive	Male	8	1	1	2	2	2	2	1	3	3	2	3	1	3	3	3	1	2	1	1	2	1	1	1	1	1	1	1	1	1	2
1503	0.3	Negative	Male	8	2	2	1	1	1	1	1	1	2	2	3	1	3	2	2	2	2	1	1	2	1	1	2	1	2	1	1	1	1	2
1504	0.3	Negative	Female	7	2	2	1	1	1	1	1	1	2	1	3	1	3	1	1	2	2	1	1	1	1	1	1	1	1	1	1	1	1	1
1505	1.4	Negative	Male	7	1	1	2	1	2	1	1	1	2	1	3	1	3	1	1	2	2	1	1	1	1	1	1	1	1	1	1	1	1	2
1506	2.4	Negative	Male	7	1	2	1	1	1	1	1	3	3	1	3	1	2	1	2	2	1	1	1	2	1	1	1	1	2	1	1	1	1	1
1507	0.5	Negative	Female	8	2	2	1	1	1	1	1	1	3	1	3	1	3	1	3	2	2	1	1	2	1	1	1	1	1	1	1	1	1	1
1508	0.7	Negative	Male	7	2	2	1	1	1	1	1	1	2	2	3	1	2	2	3	2	1	1	1	2	2	2	1	1	1	1	1	1	1	1
1509	0.2	Negative	Female	8	2	2	1	1	1	1	1	1	2	1	2	1	3	1	2	2	2	1	1	2	1	1	1	1	1	1	1	1	1	1
1510	20	Positive	Male	7	2	2	1	1	1	1	1	2	1	1	2	1	3	1	2	2	2	2	2	2	1	1	1	1	1	1	1	1	1	1
1511	0.5	Negative	Male	8	2	2	1	1	1	1	1	1	3	1	2	1	3	1	3	2	2	1	1	1	1	1	1	1	1	1	1	1	1	1
1512	32.9	Positive	Female	7	2	2	1	1	1	1	1	1	3	2	3	1	3	1	3	3	2	1	1	1	1	1	1	1	1	1	2	1	1	2
1513	0.3	Negative	Female	7	2	2	2	2	2	1	1	2	3	1	3	1	3	1	2	2	2	1	1	2	1	1	1	1	1	1	1	1	1	1
1514	26.5	Positive	Male	7	2	2	1	1	1	1	1	1	3	1	3	1	3	1	3	2	2	1	1	2	1	1	1	1	1	1	1	1	1	1
1515	0.2	Negative	Male	7	1	2	1	2	2	1	1	3	3	1	2	1	3	2	3	3	1	1	1	1	1	1	1	1	1	1	1	1	1	1
1516	0.2	Negative	Female	8	2	2	1	1	1	1	1	1	3	2	3	1	3	1	3	3	2	1	1	2	1	1	1	1	1	1	1	1	1	1
1517	32.8	Positive	Female	7	2	2	1	1	1	1	1	1	1	1	3	1	3	1	3	2	2	1	1	2	1	1	1	1	2	1	1	1	1	1
1518	0.1	Negative	Male	7	2	2	1	1	1	1	1	1	3	1	3	1	3	1	3	3	2	1	1	2	1	1	1	1	2	1	1	1	1	1
1519	34.4	Positive	Female	7	1	2	2	2	2	1	1	2	3	1	3	3	3	1	3	2	2	1	1	2	1	1	1	1	1	1	1	1	1	1
1520	0.1	Negative	Female	7	2	2	1	1	1	1	1	1	3	1	3	2	3	1	2	2	2	1	1	2	1	1	1	1	1	1	1	1	1	1
1521	0.2	Negative	Male	8	2	2	1	1	1	1	1	1	3	2	3	2	2	1	2	2	1	1	1	2	1	1	1	1	1	1	1	1	1	2
1522	0	Negative	Male	7	2	2	2	2	2	1	1	1	3	2	3	1	3	2	3	3	2	1	1	2	1	1	1	1	1	1	1	1	1	2
1523	0.4	Negative	Female	8	2	2	1	1	1	1	1	1	3	2	3	1	3	1	3	2	1	1	1	2	1	1	2	1	2	1	1	1	1	1
1524	0.1	Negative	Male	8	2	2	1	1	1	1	1	1	3	2	3	1	3	1	3	2	2	1	1	1	1	1	1	1	1	1	2	1	1	1
1525	1	Negative	Male	8	2	2	1	1	1	1	1	1	3	1	3	1	3	1	3	2	2	1	1	1	1	1	1	1	1	1	1	1	1	2
1526	4.1	Positive	Male	8	1	1	1	1	1	1	1	1	3	1	3	1	3	2	3	3	2	1	1	2	1	1	1	1	1	1	1	1	1	1
1527	1.8	Negative	Female	8	1	1	1	1	1	1	1	1	3	2	1	1	2	3	2	3	1	2	1	2	1	1	1	1	1	2	1	1	1	1
1528	0.4	Negative	Male	7	2	2	1	1	1	1	1	1	3	1	1	1	3	1	3	2	2	1	1	2	1	1	1	1	1	2	1	1	1	1
1529	2.4	Negative	Male	8	2	2	1	1	1	1	1	1	3	1	3	1	3	1	1	2	2	1	1	1	1	1	1	1	1	1	1	1	1	1
1530	34.5	Positive	Female	8	2	2	1	1	1	1	1	4	3	1	1	1	1	1	1	1	2	1	1	1	1	1	1	1	1	1	1	1	1	1
1531	0.4	Negative	Female	8	2	2	1	1	1	1	1	1	2	1	3	1	3	1	2	2	2	1	1	2	1	1	1	1	2	1	1	1	1	1
1600	0.4	Negative	Male	8	2	2	2	2	2	1	1	1	2	1	3	1	2	1	2	3	2	1	1	2	1	1	2	1	1	1	1	1	1	2
1700	0.3	Negative	Male	7	2	2	1	1	1	1	1	2	3	1	2	1	3	2	3	3	1	1	1	2	1	1	1	1	1	1	1	1	1	1
2000	1	Negative	Male	6	2	2	1	1	1	1	1	2	3	2	1	1	3	1	2	2	1	2	1	1	1	1	1	1	1	1	1	1	1	1
2001	0.3	Negative	Male	6	1	2	2	2	2	1	1	1	1	1	3	1	3	1	3	2	2	1	1	2	1	1	1	1	1	1	1	1	1	1
2002	0.3	Negative	Male	7	2	2	1	1	1	1	1	1	3	1	2	1	3	1	2	3	2	1	1	2	1	1	1	1	1	1	1	1	1	1
2003	16.2	Positive	Male	6	2	2	1	1	1	1	1	1	3	1	3	1	2	1	3	2	2	1	1	1	1	1	1	1	1	1	1	1	1	1
2004	3.3	Negative	Female	7	1	2	2	2	2	2	1	2	3	2	2	1	3	1	3	2	2	1	1	2	1	1	1	1	1	1	1	1	1	1
2005	0	Negative	Male	7	2	2	1	1	1	1	1	1	3	1	3	1	3	1	3	2	2	1	1	2	1	1	1	1	1	1	1	1	1	1
2006	1.4	Negative	Female	6	2	2	2	1	2	1	1	1	3	2	3	2	3	1	3	3	2	1	2	2	1	1	1	1	1	1	1	1	1	2
2007	3.6	Negative	Male	6	2	2	1	1	1	1	1	3	3	1	3	1	3	1	2	2	2	1	1	2	1	1	1	1	1	2	1	1	1	2
2008	0.3	Negative	Male	7	2	2	1	1	1	1	1	2	3	2	3	1	3	1	3	2	2	2	1	2	1	1	2	1	2	1	1	1	1	2
2009	3.7	Negative	Female	6	2	2	1	1	1	1	1	1	3	1	3	1	3	1	3	3	2	1	1	2	1	1	1	1	1	1	1	1	1	2
2010	0.6	Negative	Male	6	2	2	1	1	1	1	1	1	3	1	3	1	3	1	3	2	2	1	1	1	1	1	1	1	1	1	1	1	1	1
2011	0.3	Negative	Male	6	2	2	2	1	2	1	1	1	3	1	1	1	3	1	1	1	2	1	1	1	2	2	1	2	1	1	1	1	1	1
2012	0.2	Negative	Female	6	2	2	2	2	2	2	2	1	3	2	2	1	3	1	1	2	1	2	1	2	1	1	1	1	1	1	1	1	1	1
2013	3.5	Negative	Female	6	2	2	1	2	2	1	1	1	3	2	2	1	3	1	2	2	2	1	1	2	1	1	1	1	1	1	1	1	1	1
2014	0.2	Negative	Male	7	1	2	2	1	2	2	1	2	3	1	2	1	3	1	3	1	2	1	1	2	1	1	1	1	2	1	1	1	1	2
2015	0.2	Negative	Male	7	1	1	1	1	1	1	1	1	3	2	1	1	3	1	3	2	2	1	1	1	1	1	1	1	2	1	1	1	1	1
2016	1	Negative	Female	6	1	1	2	2	2	2	2	2	3	1	2	1	3	1	2	3	2	1	1	2	1	1	1	1	1	1	1	1	1	1
2017	0.2	Negative	Male	7	2	2	2	2	2	1	1	1	3	2	2	1	3	2	2	2	2	1	1	2	1	1	1	1	1	1	1	1	1	2
2018	22.8	Positive	Female	7	2	2	1	1	1	1	1	1	3	2	3	1	3	1	2	2	1	1	2	2	1	1	1	1	1	1	1	1	1	1
2019	0.2	Negative	Male	6	1	2	1	2	2	1	2	3	3	1	3	1	3	1	3	2	2	1	1	2	1	1	1	1	1	1	1	1	1	1
2020	0.9	Negative	Female	6	2	2	1	1	1	1	1	2	3	1	2	1	3	1	2	2	2	1	1	2	1	1	2	1	1	2	1	1	1	1
2021	0.3	Negative	Male	6	1	2	2	2	2	1	1	1	3	1	3	1	3	2	3	2	2	1	2	2	1	1	1	1	2	1	1	1	1	2
2022	0.5	Negative	Female	7	2	2	1	1	1	1	1	2	2	1	2	1	3	1	1	2	2	1	1	1	1	1	1	1	1	1	1	1	1	1
2023	0.2	Negative	Male	8	2	2	2	2	2	1	1	2	3	1	2	1	3	1	2	2	2	1	1	2	1	1	1	1	2	1	1	1	1	2
2024	0.4	Negative	Male	6	1	2	1	2	2	1	1	1	2	2	3	1	3	1	3	2	2	2	1	1	1	1	1	1	1	2	1	1	1	2
2025	0	Negative	Female	6	2	2	1	1	1	1	1	1	3	1	3	1	3	1	2	2	2	1	1	2	1	1	1	1	1	1	1	1	1	1
2026	0.4	Negative	Male	6	2	2	1	1	1	1	1	1	3	2	3	1	2	3	2	3	2	1	1	1	1	1	1	1	1	1	1	1	1	2
2027	0.4	Negative	Female	6	2	2	1	1	1	1	1	3	3	1	2	1	3	1	2	1	2	1	1	2	1	1	1	1	1	1	1	1	1	1
2028	0.4	Negative	Male	6	2	2	2	1	2	1	1	1	3	2	2	1	3	1	2	3	2	1	1	2	1	1	1	1	1	1	1	1	1	2
2029	0.4	Negative	Male	7	2	2	1	1	1	1	1	1	1	1	3	1	3	1	2	3	2	1	1	2	1	1	1	1	1	1	1	1	1	1
2030	0.3	Negative	Male	6	2	2	2	2	2	2	1	1	3	1	3	1	3	1	3	2	2	1	1	1	1	1	1	2	1	1	2	1	1	1
2031	3.9	Negative	Female	6	2	2	1	1	1	1	1	2	3	2	3	1	3	1	2	3	2	1	1	2	1	1	1	1	2	1	2	1	1	1
2032	0.5	Negative	Male	7	2	2	1	1	1	1	1	1	3	1	3	1	3	1	3	2	2	1	1	2	1	1	1	1	1	1	1	1	1	1
2033	1.3	Negative	Female	7	2	2	1	1	1	1	1	1	2	1	2	1	3	2	2	1	2	1	1	1	1	1	1	1	2	1	1	1	1	1
2034	0.9	Negative	Female	7	2	2	1	1	1	1	1	1	3	2	3	2	3	1	3	3	2	1	1	2	1	1	1	1	1	1	1	1	1	1
2035	3	Negative	Male	6	1	2	1	1	1	1	1	1	3	1	3	1	3	3	2	2	2	1	1	1	1	1	1	1	1	1	2	1	1	1
2036	3.4	Negative	Female	6	2	2	1	1	1	1	1	1	2	1	3	1	2	1	2	2	2	1	1	2	1	1	1	1	1	1	1	1	2	2
2037	0.4	Negative	Female	6	2	2	2	2	2	1	1	1	2	2	2	1	3	2	1	1	2	1	1	2	1	1	1	1	1	1	1	1	1	1
2038	0.1	Negative	Male	6	2	2	1	1	1	1	1	1	2	1	2	1	3	1	3	3	2	1	1	2	1	1	1	1	2	2	2	2	2	2
2039	0.8	Negative	Female	7	2	2	1	1	1	1	1	1	3	1	3	1	3	1	2	2	2	1	1	2	1	1	1	1	1	1	2	1	1	1
2040	1	Negative	Male	7	1	1	1	1	1	1	1	1	3	2	1	1	3	2	2	3	2	1	1	2	1	1	1	1	2	1	1	1	1	1
2041	0.1	Negative	Male	7	2	2	2	2	2	1	1	1	3	1	3	1	3	1	3	3	1	1	1	2	1	1	1	1	1	1	1	1	1	1
2043	0.2	Negative	Female	7	2	2	1	1	1	1	1	2	3	2	3	1	3	2	2	3	2	1	1	2	2	1	2	1	1	1	2	1	1	2
2044	0.5	Negative	Male	6	2	2	1	1	1	1	1	1	3	2	3	1	3	1	2	3	2	1	1	2	1	1	1	1	1	1	1	1	1	1
2045	0.3	Negative	Female	7	1	2	2	2	2	2	1	2	3	1	3	2	3	1	3	2	2	1	1	2	1	1	1	1	1	1	2	1	1	1
2046	0.2	Negative	Male	6	1	1	1	1	1	1	1	1	2	1	3	1	2	1	1	3	1	1	2	2	1	1	1	1	1	2	1	1	1	2
2047	0.4	Negative	Female	6	2	2	2	2	2	2	1	1	3	1	2	1	3	1	2	3	2	1	1	1	1	1	1	1	1	1	1	1	1	1
2048	3.7	Negative	Female	6	1	2	1	2	2	1	1	1	3	2	3	1	3	1	2	2	1	1	1	2	1	1	1	1	2	1	1	1	1	1
2049	3.5	Negative	Female	6	1	2	2	2	2	1	2	3	3	1	3	1	3	2	3	1	1	1	1	2	1	1	1	1	1	1	1	1	1	1
2050	0.1	Negative	Male	6	2	2	1	1	1	1	1	1	1	1	2	2	3	1	2	2	2	2	1	2	1	1	1	1	1	1	1	2	1	2
2051	0.3	Negative	Female	6	2	2	2	2	2	1	2	1	3	1	3	1	3	1	2	2	2	1	1	1	1	1	1	1	2	1	1	1	1	1
2052	1.2	Negative	Female	7	2	2	1	1	1	1	1	1	3	1	3	2	3	1	2	2	2	1	1	2	1	1	1	1	1	1	1	1	1	1
2053	0.4	Negative	Male	6	1	2	2	2	2	1	1	1	3	2	1	1	3	3	3	2	1	1	1	2	1	1	1	1	1	1	1	1	1	1
2054	0.4	Negative	Male	6	2	2	2	2	2	2	1	1	3	1	3	1	3	1	2	2	2	1	1	2	1	1	1	1	1	1	1	1	1	1
2055	0.4	Negative	Male	7	2	2	2	2	2	1	2	1	3	1	3	1	3	1	2	2	2	1	1	2	1	1	1	1	2	1	1	1	1	1
2056	1.7	Negative	Female	7	2	2	1	1	1	1	1	2	3	2	3	1	3	1	3	3	2	1	1	2	1	1	1	1	1	1	1	1	1	1
2057	3.6	Negative	Male	6	1	1	2	1	2	1	1	1	3	1	3	1	1	2	2	2	2	1	1	2	1	1	1	1	1	1	1	1	1	1
2058	0.3	Negative	Male	6	1	2	1	1	1	1	1	3	3	2	3	1	3	1	3	2	2	1	1	1	1	1	1	1	1	1	2	1	2	2
2059	1.1	Negative	Male	7	1	1	1	1	1	1	1	1	2	1	3	1	3	1	2	1	2	1	1	2	1	1	1	1	2	1	1	1	2	2
2060	0.3	Negative	Male	7	2	2	1	1	1	1	1	1	3	1	3	1	3	1	3	2	2	1	1	2	1	1	1	1	1	1	1	1	1	2
2061	0.4	Negative	Female	7	2	2	1	1	1	1	1	1	3	2	3	1	3	1	2	3	2	1	1	1	1	1	1	1	1	1	1	1	1	2
2062	0.3	Negative	Female	6	2	2	1	1	1	1	1	1	3	1	3	3	3	2	2	3	2	2	2	2	1	1	1	1	2	2	1	1	1	1
2063	0.3	Negative	Male	7	2	2	2	2	2	1	1	1	2	1	3	1	1	2	2	1	1	1	2	2	1	1	1	1	1	1	1	1	1	1
2064	2.1	Negative	Male	7	2	2	1	1	1	1	1	1	1	2	3	1	3	1	3	2	1	1	1	1	1	1	1	1	1	1	1	1	1	2
2065	3.3	Negative	Female	7	1	2	2	2	2	1	1	1	3	1	3	1	3	1	1	3	2	2	1	1	1	1	1	1	1	1	1	1	1	1
2066	0.5	Negative	Male	6	2	2	1	1	1	1	2	1	2	2	3	1	3	1	1	2	2	1	1	2	1	1	1	1	1	1	1	1	1	1
2067	3.5	Negative	Male	6	2	2	1	1	1	1	1	1	2	2	3	2	3	1	2	1	2	1	1	1	1	1	1	1	1	1	1	1	1	1
2068	0.4	Negative	Female	6	2	2	1	1	1	1	1	1	2	1	3	1	3	1	3	3	2	1	2	1	1	1	1	1	1	1	1	1	1	1
2069	0.4	Negative	Female	7	2	2	2	2	2	1	1	1	3	2	3	1	3	1	3	2	2	1	1	1	1	1	1	1	1	1	1	1	1	1
2070	0.3	Negative	Male	6	1	1	1	1	1	1	1	1	3	1	3	1	3	1	2	3	2	2	1	2	1	1	1	1	2	1	1	1	1	2
2071	0.6	Negative	Female	6	2	2	2	2	2	1	1	1	3	2	2	1	3	1	2	3	2	1	1	2	1	1	1	1	1	1	1	1	1	1
2072	3.1	Negative	Male	7	2	2	1	1	1	1	1	1	2	2	1	1	3	2	2	2	2	1	1	2	1	1	1	1	2	1	1	1	1	2
2073	2.7	Negative	Male	6	1	2	2	2	2	1	1	3	3	1	3	1	3	1	3	3	2	1	1	1	1	1	1	1	1	1	1	1	1	1
2074	1.2	Negative	Female	6	2	2	2	2	2	1	1	3	3	1	3	1	2	1	2	2	2	1	1	1	1	1	1	1	1	1	1	1	1	1
2076	0.3	Negative	Female	6	2	2	1	1	1	1	1	1	3	1	2	2	2	1	3	2	2	1	1	2	1	1	1	1	1	1	1	1	1	1
2077	0	Negative	Male	7	2	2	2	2	2	1	2	2	3	2	1	1	3	2	3	2	2	1	1	2	1	1	1	1	1	1	1	1	1	1
2078	0.9	Negative	Female	6	1	2	1	1	1	1	1	1	3	2	3	3	3	1	3	2	2	1	1	2	1	1	1	1	1	2	2	1	1	1
2079	0.4	Negative	Male	6	2	2	1	1	1	1	1	1	1	2	3	1	3	1	3	2	1	1	1	2	1	1	1	1	1	1	1	1	1	1
2080	0.2	Negative	Male	6	2	2	1	1	1	1	1	1	1	1	3	1	3	1	3	2	2	1	1	2	1	1	1	1	1	1	1	1	1	1
2081	24.3	Positive	Male	7	2	2	1	1	1	1	1	2	3	1	3	1	3	1	3	2	2	1	1	2	1	1	1	1	1	1	1	1	1	1
2082	3.4	Negative	Male	6	1	1	1	1	1	1	1	1	1	1	3	1	3	1	3	2	2	1	1	2	1	1	1	1	1	1	1	1	1	1
2083	4	Positive	Female	7	2	2	1	1	1	1	1	1	1	1	3	1	3	1	2	2	2	1	1	2	1	1	1	1	1	1	1	1	1	1
2084	0.4	Negative	Male	7	1	1	2	2	2	2	1	2	2	1	2	1	2	1	2	3	1	1	1	2	1	1	1	1	1	1	1	1	1	1
2085	3.4	Negative	Male	6	1	2	2	2	2	2	1	1	1	2	1	2	2	2	2	2	2	1	1	1	1	1	1	1	1	1	2	1	2	1
2086	0.3	Negative	Male	6	2	2	1	1	1	1	1	1	2	1	3	1	3	1	2	3	2	1	1	1	1	1	1	1	1	1	1	1	1	2
2087	0.8	Negative	Male	6	2	2	1	1	1	1	1	2	2	1	1	2	2	1	2	2	2	1	1	2	1	1	1	1	2	1	1	1	1	1
2088	0.3	Negative	Female	6	1	1	1	1	1	1	1	1	3	2	3	1	3	1	3	3	2	1	1	2	1	1	1	1	1	1	1	1	1	1
2089	3.3	Negative	Female	7	2	2	1	1	1	1	1	2	3	1	3	1	2	2	2	2	2	1	2	2	1	1	2	1	1	1	1	1	1	1
2090	0.1	Negative	Male	7	1	1	2	2	2	1	1	3	3	1	3	1	3	1	2	2	2	1	1	2	1	1	1	1	1	1	1	1	1	1
2091	42	Positive	Male	6	2	2	1	1	1	1	1	1	2	1	3	2	3	1	3	3	2	1	2	2	1	1	2	1	2	1	1	1	1	1
2092	0	Negative	Female	6	1	2	1	1	1	1	1	1	2	1	3	1	3	2	2	2	1	1	1	2	1	1	1	1	2	1	1	1	1	2
2093	0.2	Negative	Female	6	2	2	1	1	1	1	1	3	3	2	3	2	3	1	3	2	2	1	1	2	1	1	1	1	1	1	1	1	1	1
2094	0.2	Negative	Female	7	1	2	2	2	2	1	1	1	3	2	1	1	3	1	3	2	2	1	1	2	1	1	1	1	1	1	1	1	1	1
2095	2.5	Negative	Female	6	2	2	1	1	1	1	1	1	2	2	3	1	3	1	2	2	2	1	1	2	1	1	1	1	1	1	1	1	1	2
2096	0.5	Negative	Male	6	1	1	1	1	1	1	1	1	3	1	3	1	3	1	2	2	2	1	1	2	1	1	1	1	1	1	1	1	1	1
2097	0.1	Negative	Female	6	2	2	2	1	2	1	1	1	2	2	3	1	3	1	2	3	1	1	1	2	1	1	1	1	1	1	1	1	1	1
2098	18.3	Positive	Female	6	2	2	2	2	2	1	1	1	3	1	3	1	3	2	2	2	2	1	1	2	1	1	1	1	1	1	1	1	1	2
2100	0.6	Negative	Male	6	1	1	2	1	2	1	1	1	3	2	2	1	3	1	3	2	2	1	1	2	1	1	1	1	1	1	1	1	1	1
2101	3.8	Negative	Female	6	1	1	1	1	1	1	1	3	3	2	2	1	3	2	3	3	2	1	2	2	1	1	1	1	1	1	1	1	1	2
2102	0.1	Negative	Male	6	2	2	1	1	1	1	1	2	3	1	1	1	3	1	2	3	2	1	1	1	1	1	1	1	1	1	1	1	1	1
2103	0.3	Negative	Male	6	2	2	1	1	1	1	1	1	3	2	3	1	3	1	3	3	1	1	1	2	1	1	2	1	2	1	1	1	1	1
2104	1.3	Negative	Male	6	1	2	2	2	2	2	1	1	3	1	2	1	3	1	2	3	1	1	1	2	1	1	1	1	1	1	1	1	1	1
2105	0	Negative	Male	7	2	2	2	1	2	1	1	2	2	2	2	1	3	1	2	2	2	1	1	2	1	1	1	1	1	1	1	1	1	2
2106	0.1	Negative	Female	6	2	2	2	1	2	1	1	1	3	1	1	1	3	1	3	3	2	1	1	2	1	1	2	1	2	1	1	1	1	1
2107	29.1	Positive	Male	6	1	2	2	2	2	2	1	1	3	2	3	1	3	1	3	3	2	1	1	1	1	1	1	1	1	1	2	1	1	1
2108	14.5	Positive	Male	7	1	1	1	1	1	1	1	1	3	2	3	1	3	1	2	3	2	1	1	1	1	1	1	1	1	1	1	1	2	1
2109	0.2	Negative	Male	6	2	2	1	1	1	1	1	1	3	1	3	2	3	1	3	3	1	1	1	1	1	1	1	1	1	1	1	1	1	1
2110	0	Negative	Male	7	2	2	1	1	1	1	1	1	3	2	1	1	3	1	3	2	2	1	1	1	1	1	1	1	1	1	1	1	2	1
2111	21.6	Positive	Male	7	1	1	1	1	1	1	1	1	2	1	2	1	3	3	2	2	2	1	1	2	1	1	1	1	1	1	1	1	1	2
2112	0.4	Negative	Male	6	2	2	2	1	2	1	1	1	2	2	3	1	3	1	2	3	2	1	1	2	1	1	1	1	2	1	1	1	1	1
2113	0.5	Negative	Female	6	2	2	2	1	2	1	1	1	3	1	3	1	3	1	2	3	2	1	1	2	1	1	1	1	1	1	1	1	1	1
2114	0.3	Negative	Male	6	1	1	1	1	1	1	1	1	2	1	3	1	3	2	2	2	2	1	1	2	1	1	1	1	1	1	2	1	1	2
2115	0.3	Negative	Male	6	1	1	1	1	1	1	1	1	2	1	2	1	3	1	2	3	2	1	1	2	1	1	1	1	1	1	1	1	1	1
2116	0.3	Negative	Male	6	2	2	2	2	2	1	1	1	3	2	2	1	3	1	3	2	2	1	1	2	1	1	2	1	1	1	1	1	1	1
2117	0.4	Negative	Female	6	1	2	1	1	1	1	1	1	3	2	2	1	3	1	3	3	2	1	1	2	1	1	1	1	1	1	1	1	1	1
2118	1.1	Negative	Female	6	2	2	1	1	1	1	1	1	2	1	2	1	3	1	3	3	2	1	1	2	1	2	2	1	1	1	1	1	2	1
2120	0.2	Negative	Female	7	1	2	1	1	1	2	1	1	2	2	2	1	2	1	1	2	2	1	1	2	1	1	1	1	2	2	1	1	1	2
2121	17.4	Positive	Female	7	2	2	2	1	2	1	1	2	3	1	2	1	3	1	2	3	2	1	1	2	1	1	1	1	2	1	1	1	1	1
2122	0	Negative	Male	7	1	1	1	1	1	1	2	1	3	1	3	1	3	1	3	3	2	1	1	1	1	1	1	1	1	1	2	1	1	1
2123	0.8	Negative	Male	7	1	2	1	1	1	1	1	2	3	1	1	1	2	1	1	2	2	1	1	2	1	1	1	1	2	1	1	1	1	2
2124	0.3	Negative	Female	7	2	2	1	1	1	1	1	1	3	2	3	1	3	1	3	2	2	1	1	2	2	1	1	1	1	2	1	1	1	1
2125	2.8	Negative	Male	6	2	2	1	1	1	1	1	2	3	2	2	3	3	1	2	2	2	1	1	2	1	2	1	1	2	1	2	2	1	1
2126	0.3	Negative	Female	6	2	2	2	2	2	1	1	1	3	1	3	1	2	1	3	3	2	1	2	1	1	1	2	1	1	1	1	1	1	1
2127	0.4	Negative	Male	6	2	2	1	1	1	1	1	1	3	1	3	1	3	1	2	2	2	2	1	1	1	1	1	1	2	1	1	1	1	2
2128	0.5	Negative	Male	6	2	2	1	1	1	1	1	1	3	1	3	1	3	1	3	3	2	1	1	2	1	1	1	1	1	1	1	1	1	1
2130	0.1	Negative	Female	6	2	2	1	1	1	1	1	1	3	2	3	2	3	1	2	2	2	1	1	1	1	1	1	1	1	1	1	1	1	2
2131	0.3	Negative	Male	6	2	2	1	1	1	1	1	1	1	1	3	1	3	1	2	1	2	1	1	2	1	1	1	1	1	1	1	1	1	1
2132	0.1	Negative	Female	6	2	2	1	1	1	1	1	1	3	2	3	1	3	1	2	3	2	1	1	1	1	1	1	1	1	1	1	1	1	1
2133	0.5	Negative	Male	7	2	2	2	2	2	1	1	1	3	1	3	1	3	1	3	2	2	1	1	2	1	1	1	1	1	1	1	1	1	1
2134	0.4	Negative	Male	7	2	2	2	2	2	1	2	2	2	2	2	1	2	1	2	2	2	1	1	2	1	1	1	1	1	1	1	1	1	2
2135	0.5	Negative	Female	7	2	2	2	2	2	1	2	1	2	1	2	1	3	1	2	2	2	1	2	2	1	1	1	1	1	1	1	1	1	1
2136	0	Negative	Male	6	1	1	1	1	1	1	1	1	3	1	2	1	3	1	3	2	2	1	1	1	1	1	1	1	1	1	1	1	1	1
2137	0.3	Negative	Female	7	2	2	1	1	1	1	1	1	3	1	1	1	3	1	3	3	2	1	1	2	1	1	1	1	1	1	1	1	1	1
2138	47.8	Positive	Male	6	2	2	1	1	1	1	1	1	1	1	2	2	3	1	3	3	2	1	1	2	1	1	1	1	2	2	1	1	1	1
2139	3.3	Negative	Female	7	1	1	2	2	2	1	1	1	3	1	2	1	3	1	3	3	2	1	1	2	1	1	1	1	1	1	1	1	1	1
2140	3.4	Negative	Male	6	2	2	1	1	1	1	1	1	1	2	2	1	3	1	2	2	2	1	1	2	1	1	1	1	1	1	1	1	1	1
2141	0.8	Negative	Female	6	2	2	2	2	2	2	1	1	3	2	2	1	3	1	2	3	2	1	1	2	1	1	1	1	1	1	1	1	1	1
2142	0	Negative	Male	7	1	2	1	1	1	1	1	1	1	2	1	3	3	1	1	1	2	1	1	1	1	1	1	1	1	1	1	1	1	1
2144	0.2	Negative	Male	7	2	2	2	2	2	1	1	3	3	2	2	1	3	1	1	2	2	2	1	2	1	1	1	1	1	1	1	1	1	1
2145	0.3	Negative	Male	6	2	2	1	1	1	1	1	1	2	1	2	1	3	1	3	2	2	1	1	2	1	1	1	1	1	1	1	1	1	2
2146	0.3	Negative	Male	6	2	2	2	2	2	1	1	2	2	1	3	2	3	1	2	2	2	1	1	1	1	2	1	1	1	1	1	1	1	2
2148	1.8	Negative	Female	7	2	2	1	1	1	1	1	1	3	1	2	1	3	1	2	2	2	1	1	2	1	1	1	1	1	1	1	1	1	1
2149	0.5	Negative	Female	6	2	2	2	2	2	1	1	3	3	1	2	1	3	2	2	3	2	1	1	2	1	1	1	1	1	1	1	1	1	1
2150	0.3	Negative	Male	6	2	2	1	1	1	1	1	1	3	2	2	1	3	1	3	3	1	1	1	1	1	1	1	1	2	1	1	1	1	1
2151	0.2	Negative	Male	6	2	2	1	1	1	2	1	1	3	1	3	1	3	1	3	3	2	1	1	1	1	1	1	1	1	1	1	1	1	1
2152	0.3	Negative	Male	6	2	2	1	1	1	1	1	3	3	1	2	1	3	1	3	3	2	1	1	1	1	1	1	1	1	1	1	1	1	1
2153	2.8	Negative	Female	7	2	2	2	2	2	1	1	3	3	2	3	1	3	1	3	3	2	1	1	2	1	1	1	1	1	1	1	1	1	1
2154	0.8	Negative	Male	7	1	2	2	2	2	1	1	1	3	2	3	1	3	1	3	3	2	1	1	1	1	1	1	1	1	2	1	1	1	1
2155	0.9	Negative	Male	7	1	2	1	1	1	1	1	1	3	2	3	1	3	2	2	3	2	1	1	2	1	1	1	1	2	1	1	1	1	1
2156	0.2	Negative	Male	6	2	2	2	2	2	1	1	1	3	2	3	1	3	1	3	3	2	1	1	2	1	1	1	1	1	1	1	1	1	1
2157	0.4	Negative	Male	6	2	2	2	2	2	1	1	4	3	1	2	1	3	1	3	3	2	1	1	2	1	1	1	1	2	1	1	1	1	1
2158	0	Negative	Male	6	2	2	1	1	1	1	1	1	3	1	3	1	3	1	3	2	2	2	1	2	1	1	1	1	1	1	1	1	1	1
2159	1.5	Negative	Female	7	2	2	2	1	2	1	1	1	2	1	1	1	3	1	2	2	2	1	1	2	1	1	1	1	1	2	1	1	1	1
2160	0.3	Negative	Female	6	2	2	1	1	1	1	1	1	2	2	1	1	3	1	2	3	2	1	1	2	1	1	1	1	1	1	1	1	1	1
2161	1.6	Negative	Female	6	2	2	1	1	1	1	1	1	2	2	1	1	3	1	2	3	2	1	1	2	1	1	1	1	1	1	1	1	1	1
2162	1.9	Negative	Male	6	1	2	1	1	1	1	1	1	3	1	3	2	3	1	1	2	2	1	1	1	1	1	1	1	2	1	1	1	1	2
2163	0.3	Negative	Female	6	1	1	2	2	2	1	2	1	3	2	3	1	3	2	2	2	2	1	1	2	1	1	1	1	1	1	1	1	1	2
2164	0.2	Negative	Female	6	1	2	1	1	1	1	1	2	3	1	2	1	3	1	2	3	2	1	1	1	1	1	1	1	1	1	1	1	1	2
2165	42.1	Positive	Male	6	2	2	1	1	1	1	1	2	3	1	3	1	3	1	2	2	2	2	1	2	1	1	1	1	1	1	1	1	1	2
2166	3.8	Negative	Female	7	2	1	1	1	1	1	1	1	3	2	2	1	3	2	2	2	1	2	1	1	1	1	1	1	1	1	2	1	1	1
2167	0	Negative	Male	6	2	2	1	1	1	1	1	1	3	2	3	1	3	2	2	3	2	1	1	2	1	1	1	1	1	1	1	1	1	1
2168	11.2	Positive	Male	7	2	2	1	1	1	1	1	1	2	1	1	1	3	1	2	2	2	2	1	1	1	1	1	1	1	1	1	1	1	1
2169	0.4	Negative	Female	6	2	2	1	1	1	1	1	1	3	2	3	1	3	1	3	2	2	2	1	2	1	1	1	1	1	1	1	1	1	1
2170	0	Negative	Female	6	2	2	2	1	2	1	1	1	3	2	2	3	3	2	3	3	2	1	1	2	1	1	1	1	1	1	1	1	1	2
2171	0.4	Negative	Male	7	1	1	2	1	2	1	2	1	3	1	3	1	3	2	2	1	2	1	1	2	1	1	1	1	1	1	1	1	1	1
2172	1.3	Negative	Female	7	2	2	1	1	1	1	1	2	3	1	3	1	3	1	2	3	2	1	1	2	1	1	1	1	2	1	1	1	1	2
2173	0.3	Negative	Male	6	1	2	1	1	1	2	2	1	3	1	2	3	3	2	2	3	2	1	1	2	1	1	1	1	1	1	1	1	1	1
2174	19.9	Positive	Male	7	1	2	1	1	1	1	1	1	3	1	3	1	3	1	2	1	2	1	2	1	1	1	1	1	2	1	1	1	1	1
2175	4.3	Positive	Female	6	2	2	2	2	2	1	1	2	3	2	2	2	Both 1 and 2	2	2	2	1	1	2	2	2	3	2	1	2	1	1	1	1	2
2176	0.8	Negative	Male	7	1	2	1	1	1	1	1	3	3	2	3	1	3	1	3	3	2	1	1	1	1	1	1	1	1	1	1	1	1	1
2177	3	Negative	Female	7	2	2	2	1	2	1	2	1	1	1	3	1	3	1	3	2	2	1	1	2	1	1	1	1	1	1	1	1	1	1
2178	0.5	Negative	Male	7	2	2	1	1	1	1	1	1	3	1	3	1	3	1	2	3	2	1	1	1	1	1	1	1	1	1	1	1	1	1
2179	0.4	Negative	Female	6	2	2	1	1	1	1	1	2	3	2	2	1	3	1	3	2	2	1	1	1	1	1	1	1	1	1	1	1	1	1
2180	0.1	Negative	Female	7	2	2	2	2	2	1	1	1	3	1	3	1	3	1	3	3	2	1	1	2	1	1	1	1	1	1	1	1	1	1
2181	0.2	Negative	Female	6	2	2	1	1	1	1	1	1	3	1	3	1	3	1	3	3	2	1	1	2	1	1	1	1	2	2	1	1	1	2
2182	0.5	Negative	Male	7	1	2	1	1	1	1	1	1	3	1	3	1	3	1	3	3	2	1	1	2	1	1	1	1	1	1	1	1	1	1
2183	20.3	Positive	Female	7	2	2	1	1	1	1	1	1	3	1	3	2	3	3	3	2	2	1	1	1	1	2	3	1	1	1	1	1	1	1
2184	0.4	Negative	Female	7	2	2	1	1	1	1	1	1	3	1	3	1	3	2	2	2	2	1	1	2	1	1	1	1	2	1	2	1	1	1
2185	0.2	Negative	Male	7	2	2	2	1	2	1	1	1	2	2	3	1	2	1	3	3	2	1	1	2	1	1	1	1	1	1	1	1	1	1
2186	1.5	Negative	Female	6	2	2	1	1	1	1	1	1	3	1	3	1	3	1	1	2	2	1	1	2	1	1	1	1	1	1	1	1	1	1
2187	19.8	Positive	Male	7	2	2	1	1	1	1	1	1	3	1	3	1	3	1	2	2	2	1	1	2	1	1	1	1	1	1	1	1	1	2
2188	0.5	Negative	Male	6	2	2	1	1	1	1	1	1	3	2	3	1	3	1	2	2	2	1	1	2	1	1	1	1	2	1	1	1	1	2
2189	0.2	Negative	Female	6	2	2	2	2	2	2	1	1	3	2	3	1	3	1	2	3	2	2	1	2	1	1	2	1	1	1	1	1	2	1
2190	0.3	Negative	Female	6	2	2	1	1	1	1	1	1	3	1	3	1	3	1	3	3	2	1	1	2	1	1	1	1	1	1	1	1	1	1
2191	0.7	Negative	Male	6	1	1	1	2	2	1	2	1	3	2	3	1	3	1	3	3	2	1	1	2	1	1	1	1	2	1	1	1	1	2
2192	29.6	Positive	Male	6	1	1	2	2	2	1	1	3	3	2	2	1	3	1	1	2	2	2	1	1	1	1	1	1	1	1	2	1	1	2
2193	0.7	Negative	Male	6	2	2	2	2	2	1	1	1	3	1	3	1	3	1	2	2	2	1	1	2	1	1	1	1	1	2	1	1	1	1
2194	0.3	Negative	Male	6	2	2	1	1	1	1	1	1	3	1	3	3	2	1	2	1	2	1	1	2	1	1	1	1	2	1	1	1	1	1
2195	31.4	Positive	Female	6	2	2	1	1	1	1	1	1	3	2	2	2	2	1	2	2	2	1	2	1	1	1	1	1	1	1	1	1	1	2
2196	4.2	Positive	Male	8	2	2	1	1	1	1	1	1	3	1	1	1	3	1	2	3	2	1	1	1	1	1	1	1	2	1	1	1	1	1
2197	3.2	Negative	Female	7	2	2	1	1	1	1	1	1	3	1	2	1	3	1	2	3	2	1	1	2	1	1	1	1	1	1	1	1	1	2
2199	0	Negative	Female	7	2	2	1	1	1	1	1	1	3	1	3	1	3	1	2	2	2	1	1	2	1	1	1	1	1	1	1	1	1	1
2200	4.4	Positive	Female	7	2	2	1	1	1	1	1	1	2	1	2	3	3	1	2	2	2	2	1	2	1	1	2	1	1	1	1	1	1	1
2201	0.3	Negative	Female	6	2	2	2	1	2	2	1	1	1	2	3	1	3	2	3	3	2	1	1	2	1	1	1	1	1	1	1	1	1	1
2202	2.5	Negative	Male	6	1	1	2	2	2	1	1	1	3	1	2	1	2	1	2	3	2	1	2	1	1	1	1	1	1	1	1	1	1	2
2203	15	Positive	Female	6	1	1	2	2	2	1	1	1	1	2	2	1	3	1	2	2	2	1	1	1	3	1	1	1	1	1	2	1	2	1
2204	23.7	Positive	Male	6	2	2	2	2	2	1	1	1	3	2	3	1	3	1	2	2	2	1	1	2	1	1	1	1	1	1	1	1	1	1
2205	0.2	Negative	Male	6	1	2	2	1	2	1	1	1	3	1	3	1	3	2	3	2	2	1	1	1	1	1	1	1	1	1	1	1	1	2
2206	0	Negative	Male	7	2	2	1	1	1	1	2	1	2	1	3	1	3	2	2	2	2	1	1	2	1	1	1	1	1	1	1	1	1	1
2207	0	Negative	Female	7	2	2	1	1	1	2	1	1	3	2	2	2	3	1	2	2	2	1	2	2	1	1	2	1	1	1	1	1	1	1
2208	0.4	Negative	Male	7	2	2	1	1	1	1	1	1	3	1	3	1	3	1	3	3	1	1	1	2	1	1	1	1	1	1	1	1	1	1
2209	0.3	Negative	Female	6	2	2	1	1	1	1	1	1	1	2	3	1	3	1	3	3	2	1	1	2	1	1	2	1	1	1	1	1	1	1
2210	0.5	Negative	Male	7	2	2	2	2	2	1	1	#N/A	3	2	3	1	3	2	3	2	2	1	1	2	1	1	2	1	1	2	1	1	1	1
2211	0.2	Negative	Male	7	1	1	1	1	1	1	1	1	3	2	1	1	3	1	3	2	2	1	1	2	1	1	1	1	1	1	1	1	1	1
2212	2.9	Negative	Male	8	2	2	1	2	2	1	1	1	3	1	2	1	3	1	3	3	2	1	1	2	1	1	1	1	1	1	1	1	1	1
2213	0.1	Negative	Male	7	2	2	2	2	2	1	1	1	3	2	2	1	3	2	2	2	2	1	1	2	1	1	1	1	1	1	1	1	1	2
2214	0.3	Negative	Female	6	2	2	1	1	1	1	1	1	3	1	2	1	3	1	3	2	2	1	1	2	1	1	1	1	1	1	1	1	1	1
2215	0.3	Negative	Male	7	2	2	1	1	1	1	1	1	3	1	3	1	3	1	3	3	2	1	1	1	1	1	1	1	1	1	1	1	1	1
2216	0.4	Negative	Male	6	1	2	2	2	2	2	1	2	1	2	2	1	3	1	3	3	2	1	1	2	2	1	1	1	1	1	2	1	2	1
2250	49.8	Positive	Male	7	2	2	1	1	1	1	1	1	3	2	1	1	2	1	3	3	2	1	1	2	1	1	1	1	1	2	1	1	1	1
2251	0.5	Negative	Female	7	2	2	2	2	2	1	1	3	1	2	3	1	3	1	3	2	2	1	1	2	1	3	3	1	1	1	2	1	1	2
2252	0.5	Negative	Female	6	2	2	1	1	1	1	1	1	2	1	3	1	3	1	3	2	2	1	1	1	1	1	1	1	1	1	1	1	1	1
2253	0	Negative	Male	7	1	2	1	1	1	1	1	1	2	1	1	1	3	2	2	2	1	1	1	2	1	1	1	1	1	1	1	1	1	2
2254	0.2	Negative	Female	7	2	2	2	1	2	1	1	3	3	1	3	1	3	2	3	3	1	1	1	2	1	1	1	1	2	1	1	1	1	2
2255	5.3	Positive	Female	6	2	2	1	1	1	1	1	1	3	2	3	1	3	1	2	3	2	1	1	2	1	1	1	1	2	2	1	1	1	1
2256	0.3	Negative	Male	6	1	1	2	2	2	1	2	1	3	2	3	1	3	3	3	3	2	2	1	1	1	1	1	1	2	1	1	1	1	1
2257	0.4	Negative	Male	6	1	1	2	1	2	1	1	3	2	2	2	1	3	2	2	2	2	1	1	2	1	1	1	1	1	1	1	1	1	2
2258	0.1	Negative	Female	6	2	2	2	1	2	1	1	1	1	1	2	1	2	1	2	2	2	1	1	2	1	1	1	1	1	1	2	1	1	1
2259	1.1	Negative	Male	6	2	2	1	1	1	1	1	2	3	2	3	1	3	1	2	3	2	1	1	2	1	1	1	1	1	1	2	1	1	1
2260	0.3	Negative	Female	7	1	1	1	1	1	1	1	2	3	1	2	1	2	1	3	3	2	1	1	1	1	1	1	1	1	1	1	1	1	1
2261	19	Positive	Male	6	2	2	1	1	1	1	1	1	2	1	3	1	3	1	3	2	2	1	1	2	1	1	1	1	1	1	1	1	1	1
2262	1.6	Negative	Male	8	2	2	1	1	1	1	1	1	3	1	3	1	3	1	2	3	2	1	1	1	1	1	1	1	2	1	1	1	1	1
2263	2	Negative	Female	7	1	2	1	1	1	1	1	2	3	1	3	1	3	1	3	2	2	1	1	2	1	1	1	1	1	1	1	1	1	1
2264	0.5	Negative	Male	7	2	2	1	1	1	1	1	3	3	1	3	1	3	1	3	2	2	1	1	2	1	1	1	1	1	1	1	1	1	1
2265	1.2	Negative	Male	6	2	2	2	2	2	2	1	3	3	1	3	1	3	1	2	3	2	1	1	2	1	1	1	1	1	1	1	1	1	1
2266	4	Positive	Female	6	1	1	1	1	1	1	1	1	1	1	3	1	3	1	2	2	2	1	1	2	1	1	1	1	1	1	1	1	1	1
2267	0.4	Negative	Female	7	1	1	2	2	2	1	1	1	2	1	1	1	3	1	3	2	2	1	1	1	1	1	1	1	1	1	1	1	2	1
2268	0.2	Negative	Male	7	1	2	1	1	1	1	1	1	3	1	3	1	3	1	2	2	1	1	2	1	1	2	1	1	2	1	1	1	1	2
2269	0.1	Negative	Male	7	1	1	2	1	2	1	1	1	3	1	1	1	3	1	2	2	2	1	1	1	1	1	1	1	1	1	1	1	1	1
2270	3.1	Negative	Female	6	2	2	2	2	2	2	1	1	3	2	1	1	3	1	2	2	2	1	1	2	1	1	1	1	1	1	1	1	1	1
2271	0.6	Negative	Female	7	2	2	2	2	2	1	1	1	1	1	3	1	3	1	3	2	2	1	1	2	1	1	1	1	1	2	1	1	1	1
2272	0.3	Negative	Female	6	2	2	2	1	2	1	1	1	2	1	3	1	3	1	3	3	2	1	1	2	1	1	1	1	1	1	1	1	1	1
2273	3.4	Negative	Female	7	1	2	1	1	1	1	1	1	3	2	2	1	3	2	2	3	2	1	1	1	1	1	1	1	1	1	1	1	1	1
2274	3.5	Negative	Male	6	2	2	1	2	2	1	1	2	3	2	3	1	3	1	3	3	2	1	1	2	1	1	1	1	1	1	1	1	1	1
2275	0.9	Negative	Male	6	2	2	2	1	2	2	1	1	2	1	3	1	3	1	3	3	2	1	1	2	1	1	1	1	2	1	1	1	1	1
2276	0.3	Negative	Male	6	1	1	1	1	1	1	1	1	2	2	3	1	3	2	2	3	2	1	1	2	1	1	1	1	1	1	2	1	1	1
2277	3.5	Negative	Male	7	1	2	1	1	1	1	1	2	2	2	2	1	2	1	2	2	2	1	2	2	1	1	1	1	1	1	1	1	1	1
2278	0.1	Negative	Male	6	1	1	2	2	2	1	1	2	3	2	3	1	3	1	3	2	2	1	1	2	1	1	1	1	1	1	1	1	1	1
2300	0.1	Negative	Male	7	2	2	2	2	2	2	1	1	3	2	3	1	3	1	3	2	2	1	1	1	1	1	1	1	1	1	1	1	1	2
2301	0.2	Negative	Male	6	2	2	2	2	2	1	1	1	3	1	2	1	3	1	2	2	1	1	1	1	1	1	1	1	1	1	1	1	1	1
2302	2.6	Negative	Female	6	2	2	1	1	1	1	1	1	3	2	3	2	3	1	2	1	2	1	1	1	1	1	1	1	1	1	2	1	1	1
2303	0.3	Negative	Female	6	2	2	2	2	2	1	1	2	3	1	3	1	3	2	3	3	2	1	1	2	1	1	1	1	1	1	1	1	1	1
2304	2.8	Negative	Male	6	1	1	1	2	2	2	1	3	3	2	2	2	3	2	3	1	2	1	1	1	1	1	1	1	1	1	1	1	1	2
2305	0.4	Negative	Female	6	2	2	2	2	2	1	1	3	1	1	2	1	3	1	3	3	2	1	1	2	1	1	1	1	1	1	1	1	1	1
2306	4.5	Positive	Male	7	2	2	2	1	2	1	1	3	3	2	2	1	3	1	2	1	2	1	1	1	1	1	1	1	1	1	1	1	1	2
2307	0.2	Negative	Female	6	2	2	1	1	1	1	1	1	2	1	3	1	2	2	2	2	2	1	1	2	1	1	1	1	2	1	1	1	1	1
2308	1.5	Negative	Female	6	1	1	2	2	2	1	1	1	3	2	2	1	3	1	3	3	1	1	1	2	1	1	1	1	2	1	1	1	1	1
2309	0.5	Negative	Female	6	2	2	1	1	1	1	1	1	2	2	2	1	3	1	2	3	2	1	1	2	1	1	1	1	1	2	2	1	1	2
2310	0.9	Negative	Male	6	2	2	1	1	1	1	2	1	2	2	3	1	3	1	3	2	2	1	1	2	1	1	1	1	1	1	1	1	2	1
2311	38.9	Positive	Female	6	2	2	1	1	1	1	1	1	3	1	2	1	2	1	3	2	1	1	1	2	1	1	1	1	1	1	2	1	1	1
2312	0.4	Negative	Female	7	2	2	2	1	2	1	1	1	3	1	3	1	3	1	3	2	2	1	1	2	1	1	1	1	1	1	1	1	1	1
2313	0	Negative	Male	6	1	2	2	2	2	2	1	1	3	2	1	3	1	1	1	2	2	1	1	2	1	1	1	1	1	1	1	1	1	1
2314	0.3	Negative	Male	7	2	2	2	2	2	1	1	1	1	1	1	2	3	1	2	1	2	1	1	2	1	1	1	1	2	1	1	1	1	2
2315	0.3	Negative	Female	6	2	2	1	1	1	1	1	1	2	1	3	1	3	2	2	2	2	1	1	2	1	1	1	1	1	1	1	1	1	1
2316	0	Negative	Male	7	1	2	1	2	2	1	1	1	2	2	2	1	3	2	2	3	2	1	1	2	1	1	1	1	2	1	1	1	1	2
2317	0.5	Negative	Female	7	2	2	1	1	1	1	1	1	1	1	3	1	3	1	2	2	1	1	1	1	1	1	1	1	2	1	2	1	1	1
2318	0.3	Negative	Male	7	1	2	2	2	2	1	1	1	3	1	2	1	3	2	3	1	2	1	1	2	1	1	1	1	1	1	1	1	1	1
2319	22.2	Positive	Male	7	2	2	1	1	1	1	1	1	2	1	3	1	2	2	2	3	2	1	1	2	1	2	1	2	2	1	1	1	1	2
2320	1.2	Negative	Female	6	2	2	1	1	1	1	1	1	2	1	2	2	3	1	2	2	2	1	1	2	1	1	1	1	1	1	1	1	1	2
2321	3	Negative	Female	7	2	2	1	1	1	1	1	3	3	1	3	1	3	1	3	2	2	1	1	2	1	1	1	1	1	1	1	1	1	1
2322	19.6	Positive	Male	7	1	2	2	2	2	1	1	1	3	2	3	3	3	2	3	3	2	1	1	2	1	1	2	1	1	1	1	1	1	1
2323	2.3	Negative	Female	7	2	2	2	2	2	1	1	2	3	1	2	2	3	1	2	3	1	1	1	1	1	1	2	1	1	1	1	1	1	1
2324	0.5	Negative	Male	6	2	2	1	1	1	1	1	1	3	1	3	1	2	2	3	3	2	1	1	2	1	1	1	1	1	1	1	1	1	1
2325	0.5	Negative	Male	6	2	2	2	2	2	2	1	1	2	2	3	1	3	1	3	3	2	1	1	1	1	1	1	1	1	1	1	1	1	2
2326	0.1	Negative	Male	6	2	2	2	2	2	2	2	3	3	1	3	1	3	1	3	2	2	1	1	2	1	1	1	1	1	1	1	1	1	1
2327	26.6	Positive	Male	6	1	1	1	1	1	1	1	1	3	2	2	2	3	1	1	2	2	1	1	2	1	1	1	1	1	1	1	1	1	2
2328	0.3	Negative	Male	6	1	2	1	1	1	1	1	2	3	2	3	1	3	1	2	3	2	1	1	2	1	1	1	1	1	1	1	1	1	1
2329	9.4	Positive	Male	6	2	2	1	1	1	1	1	1	3	1	3	1	3	1	3	2	2	1	1	2	1	1	1	1	1	1	1	1	1	1
2330	0.2	Negative	Female	7	1	1	1	1	1	1	1	2	1	1	2	1	3	1	2	2	2	1	1	2	1	1	2	1	1	1	1	1	1	2
2331	3.1	Negative	Male	7	2	2	1	1	1	1	1	2	3	2	1	1	3	1	2	2	2	1	1	1	1	1	1	1	1	1	1	1	1	1
2333	3.4	Negative	Female	7	2	2	1	2	2	1	1		3	2	2	1	3	1	2	2	2	1	1	2	1	1	1	1	1	1	1	1	1	2
2334	0.4	Negative	Female	6	2	2	1	1	1	1	1		1	1	3	1	3	1	3	2	2	1	1	2	1	1	1	1	1	1	1	1	1	1
